# Supplementary material for: Dietary Diversification and Specialization in Neotropical Bats Facilitated by Early Molecular Evolution
Source: Mol Biol Evol. 2021 Mar 4;38(9):3864–83. doi: 10.1093/molbev/msab028 (PMC8382914; doi:10.1093/molbev/msab028)
Supplement: msab028_Supplementary_Data [file msab028_supplementary_data.zip]

Archive with 5 entries (5 files):
- Supplementary File 1 - Tables S1-S2.xlsx
- Supplementary File 2 - PSG statistics.xlsx
- Supplementary File 3 - Categorisation of PSGs.xlsx
- Supplementary File 4 - GO Enrichment.xlsx
- Supplementary Info - Suppl Results and Methods.docx
