# Supplementary material for: Dietary Diversification and Specialization in Neotropical Bats Facilitated by Early Molecular Evolution
Source: Mol Biol Evol. 2021 Mar 4;38(9):3864–83. doi: 10.1093/molbev/msab028 (PMC8382914; doi:10.1093/molbev/msab028)
Supplement: msab028_Supplementary_Data [file msab028_supplementary_data.zip › Supplementary File 1 - Tables S1-S2.xlsx]

## Sheet: Table S1
Supplementary Table 1: RNA-seq dataset statistics
Species No.	Transcriptome No.	Class	Suborder	Superfamily	Family	Subfamily	Species	Country of origin	Field code	Museum specimen	Read length (bp)	Million reads	% GC	Platform	Tissue	Assembly/SRA	Ref:	Batch
1	1	Mammalia	NA	NA	Hominidae	NA	Homo sapiens	RefSeq_mRNA	NA	NA	NA	NA	NA	NA	NA	GCF_000001405.39	NA	NA
2	2	Mammalia	Yinpterochiroptera	Rhinolophoidea	Hipposiderae	NA	Hipposideros armiger	RefSeq_mRNA	NA	NA	NA	NA	NA	NA	NA	GCF_001890085.1	Dong et al. 2017	NA
3	3	Mammalia	Yinpterochiroptera	Pteropodoidea	Pteropodidae	NA	Pteropus alecto	RefSeq_mRNA	NA	NA	NA	NA	NA	NA	NA	GCF_000325575.1	Zhang et al. 2013	NA
4	4	Mammalia	Yinpterochiroptera	Pteropodoidea	Pteropodidae	NA	Pteropus vampyrus	RefSeq_mRNA	NA	NA	NA	NA	NA	NA	NA	GCF_000151845.1	Lindblad-Toh et al. 2011	NA
5	5	Mammalia	Yinpterochiroptera	Pteropodoidea	Pteropodidae	NA	Rousettus aegyptiacus	RefSeq_mRNA	NA	NA	NA	NA	NA	NA	NA	GCF_001466805.2	Pavlovich et al. 2018	NA
6	6	Mammalia	Yangochiroptera	Vespertilionoidea	Natalidae	NA	Chilonatalus micropus	La Chepa, Dominican Republic	DR125	NA	76	24.1	0.47	NextSeq	heart	PRJNA685633	This study	6
7	7	Mammalia	Yangochiroptera	Vespertilionoidea	Molossidae	NA	Tadarida brasiliensis	Ebano Verde, Dominican Republic	DR027	NA	76	35	0.48	NextSeq	heart	PRJNA685633	This study	6
8	8	Mammalia	Yangochiroptera	Vespertilionoidea	Molossidae	NA	Molossus molossus	Jenaro Herrera, Peru	PE078	NA	76	20.6	0.4575	NextSeq	heart	PRJNA685633	This study	6
	9	Mammalia	Yangochiroptera	Vespertilionoidea	Molossidae	NA	Molossus molossus	Jenaro Herrera, Peru	PE078	NA	151	21.56	0.5553	HiSeq	gallbladder	PRJNA683917	This study	1
		Mammalia	Yangochiroptera	Vespertilionoidea	Molossidae	NA	Molossus molossus	Jenaro Herrera, Peru	PE078	NA	151	27.9652	0.522	HiSeq	intestine	PRJNA683917	This study	1
		Mammalia	Yangochiroptera	Vespertilionoidea	Molossidae	NA	Molossus molossus	Jenaro Herrera, Peru	PE078	NA	151	24.2695	0.5089	HiSeq	kidney	PRJNA683917	This study	1
		Mammalia	Yangochiroptera	Vespertilionoidea	Molossidae	NA	Molossus molossus	Jenaro Herrera, Peru	PE078	NA	151	22.086	0.4999	HiSeq	liver	PRJNA683917	This study	1
		Mammalia	Yangochiroptera	Vespertilionoidea	Molossidae	NA	Molossus molossus	Jenaro Herrera, Peru	PE078	NA	151	22.5111	0.5602	HiSeq	pancreas	PRJNA683917	This study	1
		Mammalia	Yangochiroptera	Vespertilionoidea	Molossidae	NA	Molossus molossus	Jenaro Herrera, Peru	PE078	NA	151	23.4664	0.5174	HiSeq	spleen	PRJNA683917	This study	1
		Mammalia	Yangochiroptera	Vespertilionoidea	Molossidae	NA	Molossus molossus	Jenaro Herrera, Peru	PE078	NA	151	29.2269	0.5309	HiSeq	stomach	PRJNA683917	This study	1
		Mammalia	Yangochiroptera	Vespertilionoidea	Molossidae	NA	Molossus molossus	Jenaro Herrera, Peru	PE078	NA	151	23.791	0.5439	HiSeq	tongue	PRJNA683917	This study	1
9	10	Mammalia	Yangochiroptera	Vespertilionoidea	Miniopteridae	NA	Miniopterus natalensis	RefSeq_mRNA	NA	NA	NA	NA	NA	NA	NA	GCF_001595765.1	Eckalbar et al. 2016	NA
10	11	Mammalia	Yangochiroptera	Vespertilionoidea	Vespertilionidae	NA	Eptesicus fuscus	RefSeq_mRNA	NA	NA	NA	NA	NA	NA	NA	GCF_000308155.1	NA	NA
11	12	Mammalia	Yangochiroptera	Vespertilionoidea	Vespertilionidae	NA	Myotis brandtii	RefSeq_mRNA	NA	NA	NA	NA	NA	NA	NA	GCF_000412655.1	Seim et al. 2013	NA
12	13	Mammalia	Yangochiroptera	Vespertilionoidea	Vespertilionidae	NA	Myotis lucifugus	RefSeq_mRNA	NA	NA	NA	NA	NA	NA	NA	GCF_000147115.1	Lindblad-Toh et al. 2011	NA
13	14	Mammalia	Yangochiroptera	Vespertilionoidea	Vespertilionidae	NA	Myotis nigricans	Loreto, Peru	PE082	NA	151	22.6294	0.5439	HiSeq	intestine	PRJNA683917	This study	1
		Mammalia	Yangochiroptera	Vespertilionoidea	Vespertilionidae	NA	Myotis nigricans	Loreto, Peru	PE082	NA	151	25.2102	0.5126	HiSeq	kidney	PRJNA683917	This study	1
		Mammalia	Yangochiroptera	Vespertilionoidea	Vespertilionidae	NA	Myotis nigricans	Loreto, Peru	PE082	NA	151	24.4481	0.5102	HiSeq	liver	PRJNA683917	This study	1
		Mammalia	Yangochiroptera	Vespertilionoidea	Vespertilionidae	NA	Myotis nigricans	Loreto, Peru	PE082	NA	151	22.3535	0.5393	HiSeq	spleen	PRJNA683917	This study	1
		Mammalia	Yangochiroptera	Vespertilionoidea	Vespertilionidae	NA	Myotis nigricans	Loreto, Peru	PE082	NA	151	32.4553	0.5925	HiSeq	stomach	PRJNA683917	This study	1
		Mammalia	Yangochiroptera	Vespertilionoidea	Vespertilionidae	NA	Myotis nigricans	Loreto, Peru	PE082	NA	151	22.2237	0.534	HiSeq	tongue	PRJNA683917	This study	1
14	15	Mammalia	Yangochiroptera	Emballonuroidea	Emballonuridae	NA	Cormura brevirostris	La Selva, Costa Rica	LS042	NA	76	NA	NA	NextSeq	mixed	PRJNA685634	This study	4
15	16	Mammalia	Yangochiroptera	Emballonuroidea	Emballonuridae	NA	Saccopteryx bilineata	Lamanai, Orange Walk County, Belize	NBS1056	NA	90	20.8	0.47	HiSeq	mixed	PRJNA684696	This study	3
	17	Mammalia	Yangochiroptera	Emballonuroidea	Emballonuridae	NA	Saccopteryx bilineata	Jenaro Herrera, Peru	PE143	NA	76	22.9	0.48	NextSeq	heart	PRJNA685633	This study	6
	18	Mammalia	Yangochiroptera	Emballonuroidea	Emballonuridae	NA	Saccopteryx bilineata	Jenaro Herrera, Peru	PE143	NA	151	26.6826	0.528	HiSeq	intestine	PRJNA683917	This study	1
		Mammalia	Yangochiroptera	Emballonuroidea	Emballonuridae	NA	Saccopteryx bilineata	Jenaro Herrera, Peru	PE143	NA	151	28.2512	0.5098	HiSeq	kidney	PRJNA683917	This study	1
		Mammalia	Yangochiroptera	Emballonuroidea	Emballonuridae	NA	Saccopteryx bilineata	Jenaro Herrera, Peru	PE143	NA	151	26.9125	0.5089	HiSeq	liver	PRJNA683917	This study	1
		Mammalia	Yangochiroptera	Emballonuroidea	Emballonuridae	NA	Saccopteryx bilineata	Jenaro Herrera, Peru	PE143	NA	151	24.7072	0.5859	HiSeq	pancreas	PRJNA683917	This study	1
		Mammalia	Yangochiroptera	Emballonuroidea	Emballonuridae	NA	Saccopteryx bilineata	Jenaro Herrera, Peru	PE143	NA	151	22.5508	0.5767	HiSeq	spleen	PRJNA683917	This study	1
		Mammalia	Yangochiroptera	Emballonuroidea	Emballonuridae	NA	Saccopteryx bilineata	Jenaro Herrera, Peru	PE143	NA	151	28.6211	0.5444	HiSeq	stomach	PRJNA683917	This study	1
		Mammalia	Yangochiroptera	Emballonuroidea	Emballonuridae	NA	Saccopteryx bilineata	Jenaro Herrera, Peru	PE143	NA	151	24.6743	0.5473	HiSeq	tongue	PRJNA683917	This study	1
16	19	Mammalia	Yangochiroptera	Noctilionoidea	Noctilionidae	NA	Noctilio leporinus	Lamanai, Orange Walk County, Belize	NBS1076	NA	90	20.3	0.46	HiSeq	mixed	PRJNA684696	This study	3
	20	Mammalia	Yangochiroptera	Noctilionoidea	Noctilionidae	NA	Noctilio leporinus	Coutui, Dominican Republic	DR101	NA	76	38.6	0.48	NextSeq	heart	PRJNA685633	This study	6
17	21	Mammalia	Yangochiroptera	Noctilionoidea	Thyropteridae	NA	Thyroptera tricolor	Brownsberg Nature Park, Headquarters, Brokopondo, Suriname	NA	ROM 113951	90	19.2	0.4356	HiSeq	mixed	PRJNA685658	This study	5
18	22	Mammalia	Yangochiroptera	Noctilionoidea	Mormoopidae	NA	Mormoops blainvilei	Coutui, Dominican Republic	DR091	NA	76	24.8	0.48	NextSeq	heart	PRJNA685633	This study	6
19	23	Mammalia	Yangochiroptera	Noctilionoidea	Mormoopidae	NA	Mormoops megalophylla	Lamanai, Orange Walk County, Belize	NBS1068	NA	151	14.9	0.49	HiSeq	mixed	PRJNA684693	This study	2
20	24	Mammalia	Yangochiroptera	Noctilionoidea	Mormoopidae	NA	Pteronotus parnellii	Jaragua, Dominican Republic	DR038	NA	151	18.1	0.49	HiSeq	mixed	PRJNA684693	This study	2
	25	Mammalia	Yangochiroptera	Noctilionoidea	Mormoopidae	NA	Pteronotus parnellii	Lamanai, Orange Walk County, Belize	NBS1051	NA	90	20.1	0.48	HiSeq	mixed	PRJNA684696	This study	3
21	26	Mammalia	Yangochiroptera	Noctilionoidea	Mormoopidae	NA	Pteronotus quadridens	Jaragua, Dominican Republic	DR041	NA	151	14.6	0.5	HiSeq	mixed	PRJNA684693	This study	2
22	27	Mammalia	Yangochiroptera	Noctilionoidea	Mormoopidae	NA	Pteronotus davyi	Lamanai, Orange Walk County, Belize	NBS1055	NA	90	20.6	0.46	HiSeq	mixed	PRJNA684696	This study	3
23	28	Mammalia	Yangochiroptera	Noctilionoidea	Phyllostomidae	Macrotinae	Macrotus waterhousii	Jaragua, Dominican Republic	DR040	NA	151	15.3	0.49	HiSeq	mixed	PRJNA684693	This study	2
	29	Mammalia	Yangochiroptera	Noctilionoidea	Phyllostomidae	Macrotinae	Macrotus waterhousii	Jaragua, Dominican Republic	DR040	NA	76	26.5	0.48	NextSeq	heart	PRJNA685633	This study	6
24	30	Mammalia	Yangochiroptera	Noctilionoidea	Phyllostomidae	Micronycterinae	Lampronycteris brachyotis	Lamanai, Orange Walk County, Belize	NBS1074	NA	90	19.7	0.46	HiSeq	mixed	PRJNA684696	This study	3
25	31	Mammalia	Yangochiroptera	Noctilionoidea	Phyllostomidae	Micronycterinae	Micronycteris hirsuta	La Selva, Costa Rica	LS010	NA	151	14.9	0.51	HiSeq	mixed	PRJNA684693	This study	2
	32	Mammalia	Yangochiroptera	Noctilionoidea	Phyllostomidae	Micronycterinae	Micronycteris hirsuta	La Selva, Costa Rica	LS010	NA	144	20	0.51	NextSeq	mixed	PRJNA685634	This study	4
26	33	Mammalia	Yangochiroptera	Noctilionoidea	Phyllostomidae	Micronycterinae	Micronycteris microtis	Lamanai, Orange Walk County, Belize	NBS1054	NA	90	20.8	0.5	HiSeq	mixed	PRJNA684696	This study	3
27	34	Mammalia	Yangochiroptera	Noctilionoidea	Phyllostomidae	Desmodontinae	Desmodus rotundus	San Antonio, Faique, Peru, Peru	PE021	NA	76	27.4	0.51	NextSeq	heart	PRJNA685633	This study	6
	35	Mammalia	Yangochiroptera	Noctilionoidea	Phyllostomidae	Desmodontinae	Desmodus rotundus	San Antonio, Faique, Peru, Peru	PE021	NA	151	32.6386	0.5469	HiSeq	gallbladder	PRJNA683917	This study	1
		Mammalia	Yangochiroptera	Noctilionoidea	Phyllostomidae	Desmodontinae	Desmodus rotundus	San Antonio, Faique, Peru, Peru	PE021	NA	151	27.1234	0.5283	HiSeq	intestine	PRJNA683917	This study	1
		Mammalia	Yangochiroptera	Noctilionoidea	Phyllostomidae	Desmodontinae	Desmodus rotundus	San Antonio, Faique, Peru, Peru	PE021	NA	151	23.3845	0.5149	HiSeq	kidney	PRJNA683917	This study	1
		Mammalia	Yangochiroptera	Noctilionoidea	Phyllostomidae	Desmodontinae	Desmodus rotundus	San Antonio, Faique, Peru, Peru	PE021	NA	151	29.199	0.5203	HiSeq	liver	PRJNA683917	This study	1
		Mammalia	Yangochiroptera	Noctilionoidea	Phyllostomidae	Desmodontinae	Desmodus rotundus	San Antonio, Faique, Peru, Peru	PE021	NA	151	22.9943	0.5777	HiSeq	pancreas	PRJNA683917	This study	1
		Mammalia	Yangochiroptera	Noctilionoidea	Phyllostomidae	Desmodontinae	Desmodus rotundus	San Antonio, Faique, Peru, Peru	PE021	NA	151	27.0555	0.5295	HiSeq	spleen	PRJNA683917	This study	1
		Mammalia	Yangochiroptera	Noctilionoidea	Phyllostomidae	Desmodontinae	Desmodus rotundus	San Antonio, Faique, Peru, Peru	PE021	NA	151	24.6977	0.532	HiSeq	stomach	PRJNA683917	This study	1
		Mammalia	Yangochiroptera	Noctilionoidea	Phyllostomidae	Desmodontinae	Desmodus rotundus	San Antonio, Faique, Peru, Peru	PE021	NA	151	25.7745	0.5281	HiSeq	tongue	PRJNA683917	This study	1
	36	Mammalia	Yangochiroptera	Noctilionoidea	Phyllostomidae	Desmodontinae	Desmodus rotundus	See Reference	NA	NA	NA	NA	NA	NA	NA	SRP016760	Francischetti et al. 2013	NA
28	37	Mammalia	Yangochiroptera	Noctilionoidea	Phyllostomidae	Phyllostominae	Chrotopterus auritus	Lamanai, Orange Walk County, Belize	NBS1061	NA	90	19.8	0.485	HiSeq	mixed	PRJNA684696	This study	3
29	38	Mammalia	Yangochiroptera	Noctilionoidea	Phyllostomidae	Phyllostominae	Trachops cirrhosus	Lamanai, Orange Walk County, Belize	NBS1040	NA	90	20.5	0.47	HiSeq	mixed	PRJNA684696	This study	3
30	39	Mammalia	Yangochiroptera	Noctilionoidea	Phyllostomidae	Phyllostominae	Lophostoma evotis	Lamanai, Orange Walk County, Belize	NBS1059	NA	90	20.2	0.49	HiSeq	mixed	PRJNA684696	This study	3
31	40	Mammalia	Yangochiroptera	Noctilionoidea	Phyllostomidae	Phyllostominae	Tonatia saurophila	La Selva, Costa Rica	LS007	NA	144	21.1	0.48875	NextSeq	mixed	PRJNA685634	This study	4
	41	Mammalia	Yangochiroptera	Noctilionoidea	Phyllostomidae	Phyllostominae	Tonatia saurophila	Jenaro Herrera, Peru	PE084	NA	76	27.8	0.48	NextSeq	heart	PRJNA685633	This study	6
	42	Mammalia	Yangochiroptera	Noctilionoidea	Phyllostomidae	Phyllostominae	Tonatia saurophila	Jenaro Herrera, Peru	PE084	NA	151	22.7833	0.5326	HiSeq	intestine	PRJNA683917	This study	1
		Mammalia	Yangochiroptera	Noctilionoidea	Phyllostomidae	Phyllostominae	Tonatia saurophila	Jenaro Herrera, Peru	PE084	NA	151	25.9199	0.5178	HiSeq	kidney	PRJNA683917	This study	1
		Mammalia	Yangochiroptera	Noctilionoidea	Phyllostomidae	Phyllostominae	Tonatia saurophila	Jenaro Herrera, Peru	PE084	NA	151	21.9297	0.512	HiSeq	liver	PRJNA683917	This study	1
		Mammalia	Yangochiroptera	Noctilionoidea	Phyllostomidae	Phyllostominae	Tonatia saurophila	Jenaro Herrera, Peru	PE084	NA	151	24.2567	0.5912	HiSeq	pancreas	PRJNA683917	This study	1
		Mammalia	Yangochiroptera	Noctilionoidea	Phyllostomidae	Phyllostominae	Tonatia saurophila	Jenaro Herrera, Peru	PE084	NA	151	29.4014	0.5312	HiSeq	spleen	PRJNA683917	This study	1
		Mammalia	Yangochiroptera	Noctilionoidea	Phyllostomidae	Phyllostominae	Tonatia saurophila	Jenaro Herrera, Peru	PE084	NA	151	21.7458	0.5634	HiSeq	stomach	PRJNA683917	This study	1
		Mammalia	Yangochiroptera	Noctilionoidea	Phyllostomidae	Phyllostominae	Tonatia saurophila	Jenaro Herrera, Peru	PE084	NA	151	25.5368	0.5564	HiSeq	tongue	PRJNA683917	This study	1
32	43	Mammalia	Yangochiroptera	Noctilionoidea	Phyllostomidae	Phyllostominae	Gardnernycteris crenulatum	Jenaro Herrera, Peru	PE095	NA	76	23.7	0.47	NextSeq	heart	PRJNA685633	This study	6
	44	Mammalia	Yangochiroptera	Noctilionoidea	Phyllostomidae	Phyllostominae	Gardnernycteris crenulatum	Jenaro Herrera, Peru	PE095	NA	151	25.3286	0.5498	HiSeq	gallbladder	PRJNA683917	This study	1
		Mammalia	Yangochiroptera	Noctilionoidea	Phyllostomidae	Phyllostominae	Gardnernycteris crenulatum	Jenaro Herrera, Peru	PE095	NA	151	22.741	0.5344	HiSeq	intestine	PRJNA683917	This study	1
		Mammalia	Yangochiroptera	Noctilionoidea	Phyllostomidae	Phyllostominae	Gardnernycteris crenulatum	Jenaro Herrera, Peru	PE095	NA	151	27.1015	0.522	HiSeq	kidney	PRJNA683917	This study	1
		Mammalia	Yangochiroptera	Noctilionoidea	Phyllostomidae	Phyllostominae	Gardnernycteris crenulatum	Jenaro Herrera, Peru	PE095	NA	151	22.7965	0.5141	HiSeq	liver	PRJNA683917	This study	1
		Mammalia	Yangochiroptera	Noctilionoidea	Phyllostomidae	Phyllostominae	Gardnernycteris crenulatum	Jenaro Herrera, Peru	PE095	NA	151	26.7205	0.5591	HiSeq	pancreas	PRJNA683917	This study	1
		Mammalia	Yangochiroptera	Noctilionoidea	Phyllostomidae	Phyllostominae	Gardnernycteris crenulatum	Jenaro Herrera, Peru	PE095	NA	151	29.0433	0.5859	HiSeq	spleen	PRJNA683917	This study	1
		Mammalia	Yangochiroptera	Noctilionoidea	Phyllostomidae	Phyllostominae	Gardnernycteris crenulatum	Jenaro Herrera, Peru	PE095	NA	151	21.858	0.5383	HiSeq	stomach	PRJNA683917	This study	1
		Mammalia	Yangochiroptera	Noctilionoidea	Phyllostomidae	Phyllostominae	Gardnernycteris crenulatum	Jenaro Herrera, Peru	PE095	NA	151	32.3501	0.5406	HiSeq	tongue	PRJNA683917	This study	1
	45	Mammalia	Yangochiroptera	Noctilionoidea	Phyllostomidae	Phyllostominae	Gardnernycteris (Mimon) crenulatum	La Selva, Costa Rica	LS041	NA	144	18	0.5025	NextSeq	mixed	PRJNA685634	This study	4
33	46	Mammalia	Yangochiroptera	Noctilionoidea	Phyllostomidae	Phyllostominae	Phyllostomus hastatus	La Selva, Costa Rica	LS024	NA	151	13.6	0.5	HiSeq	mixed	PRJNA684693	This study	2
	47	Mammalia	Yangochiroptera	Noctilionoidea	Phyllostomidae	Phyllostominae	Phyllostomus hastatus	Jenaro Herrera, Peru	PE091	NA	76	30.3	0.5	NextSeq	heart	PRJNA685633	This study	6
	48	Mammalia	Yangochiroptera	Noctilionoidea	Phyllostomidae	Phyllostominae	Phyllostomus hastatus	Jenaro Herrera, Peru	PE091	NA	151	25.7094	0.5251	HiSeq	gallbladder	PRJNA683917	This study	1
		Mammalia	Yangochiroptera	Noctilionoidea	Phyllostomidae	Phyllostominae	Phyllostomus hastatus	Jenaro Herrera, Peru	PE091	NA	151	24.7163	0.535	HiSeq	intestine	PRJNA683917	This study	1
		Mammalia	Yangochiroptera	Noctilionoidea	Phyllostomidae	Phyllostominae	Phyllostomus hastatus	Jenaro Herrera, Peru	PE091	NA	151	23.9934	0.5247	HiSeq	kidney	PRJNA683917	This study	1
		Mammalia	Yangochiroptera	Noctilionoidea	Phyllostomidae	Phyllostominae	Phyllostomus hastatus	Jenaro Herrera, Peru	PE091	NA	151	25.6835	0.5358	HiSeq	liver	PRJNA683917	This study	1
		Mammalia	Yangochiroptera	Noctilionoidea	Phyllostomidae	Phyllostominae	Phyllostomus hastatus	Jenaro Herrera, Peru	PE091	NA	151	24.0332	0.5719	HiSeq	pancreas	PRJNA683917	This study	1
		Mammalia	Yangochiroptera	Noctilionoidea	Phyllostomidae	Phyllostominae	Phyllostomus hastatus	Jenaro Herrera, Peru	PE091	NA	151	23.0491	0.5285	HiSeq	spleen	PRJNA683917	This study	1
		Mammalia	Yangochiroptera	Noctilionoidea	Phyllostomidae	Phyllostominae	Phyllostomus hastatus	Jenaro Herrera, Peru	PE091	NA	151	25.9651	0.5429	HiSeq	stomach	PRJNA683917	This study	1
		Mammalia	Yangochiroptera	Noctilionoidea	Phyllostomidae	Phyllostominae	Phyllostomus hastatus	Jenaro Herrera, Peru	PE091	NA	151	24.3083	0.5769	HiSeq	tongue	PRJNA683917	This study	1
34	49	Mammalia	Yangochiroptera	Noctilionoidea	Phyllostomidae	Phyllostominae	Phyllostomus elongatus	Jenaro Herrera, Peru	PE109	NA	76	21.6	0.5	NextSeq	heart	PRJNA685633	This study	6
35	50	Mammalia	Yangochiroptera	Noctilionoidea	Phyllostomidae	Glossophaginae	Anoura geoffroyi	San Antonio, Faique, Peru, Peru	PE023	NA	76	33.8	0.5	NextSeq	heart	PRJNA685633	This study	6
	51	Mammalia	Yangochiroptera	Noctilionoidea	Phyllostomidae	Glossophaginae	Anoura geoffroyi	San Antonio, Faique, Peru, Peru	PE023	NA	151	19.8144	0.5352	HiSeq	gallbladder	PRJNA683917	This study	1
		Mammalia	Yangochiroptera	Noctilionoidea	Phyllostomidae	Glossophaginae	Anoura geoffroyi	San Antonio, Faique, Peru, Peru	PE023	NA	151	23.6991	0.531	HiSeq	intestine	PRJNA683917	This study	1
		Mammalia	Yangochiroptera	Noctilionoidea	Phyllostomidae	Glossophaginae	Anoura geoffroyi	San Antonio, Faique, Peru, Peru	PE023	NA	151	24.7578	0.5212	HiSeq	kidney	PRJNA683917	This study	1
		Mammalia	Yangochiroptera	Noctilionoidea	Phyllostomidae	Glossophaginae	Anoura geoffroyi	San Antonio, Faique, Peru, Peru	PE023	NA	151	22.7248	0.512	HiSeq	kidney	PRJNA683917	This study	1
		Mammalia	Yangochiroptera	Noctilionoidea	Phyllostomidae	Glossophaginae	Anoura geoffroyi	San Antonio, Faique, Peru, Peru	PE023	NA	151	20.9733	0.5175	HiSeq	liver	PRJNA683917	This study	1
		Mammalia	Yangochiroptera	Noctilionoidea	Phyllostomidae	Glossophaginae	Anoura geoffroyi	San Antonio, Faique, Peru, Peru	PE023	NA	151	22.0749	0.5222	HiSeq	pancreas	PRJNA683917	This study	1
		Mammalia	Yangochiroptera	Noctilionoidea	Phyllostomidae	Glossophaginae	Anoura geoffroyi	San Antonio, Faique, Peru, Peru	PE023	NA	151	24.0269	0.5324	HiSeq	spleen	PRJNA683917	This study	1
		Mammalia	Yangochiroptera	Noctilionoidea	Phyllostomidae	Glossophaginae	Anoura geoffroyi	San Antonio, Faique, Peru, Peru	PE023	NA	151	29.2946	0.5394	HiSeq	stomach	PRJNA683917	This study	1
		Mammalia	Yangochiroptera	Noctilionoidea	Phyllostomidae	Glossophaginae	Anoura geoffroyi	San Antonio, Faique, Peru, Peru	PE023	NA	151	27.0921	0.5229	HiSeq	tongue	PRJNA683917	This study	1
		Mammalia	Yangochiroptera	Noctilionoidea	Phyllostomidae	Glossophaginae	Anoura geoffroyi	San Antonio, Faique, Peru, Peru	PE023	NA	151	24.7261	0.5643	HiSeq	tongue	PRJNA683917	This study	1
36	52	Mammalia	Yangochiroptera	Noctilionoidea	Phyllostomidae	Glossophaginae	Hylonycteris underwoodi	La Selva, Costa Rica	LS023	NA	151	12.9	0.48	HiSeq	brain	PRJNA684693	This study	2
	53	Mammalia	Yangochiroptera	Noctilionoidea	Phyllostomidae	Glossophaginae	Hylonycteris underwoodi	La Selva, Costa Rica	LS023	NA	151	14.5	0.48	HiSeq	liver	PRJNA684693	This study	2
	54	Mammalia	Yangochiroptera	Noctilionoidea	Phyllostomidae	Glossophaginae	Hylonycteris underwoodi	Cano Palma Biological Station, 7 Km NNW Of Tortuguero, Limon, Costa Rica	NA	ROM 108297	90	20.7	0.5	HiSeq	mixed	PRJNA685658	This study	5
37	55	Mammalia	Yangochiroptera	Noctilionoidea	Phyllostomidae	Glossophaginae	Lichonycteris obscura	Parque Nacional Yasuni, 37 Km S of Pompeya Sur Napo, Ecuador	NA	ROM 105173	90	19.5	0.5	HiSeq	mixed	PRJNA685658	This study	5
38	56	Mammalia	Yangochiroptera	Noctilionoidea	Phyllostomidae	Glossophaginae	Monophyllus redmani	Saco del Socoro, Dominican Republic	DR013	NA	76	33	0.5	NextSeq	heart	PRJNA685633	This study	6
	57	Mammalia	Yangochiroptera	Noctilionoidea	Phyllostomidae	Glossophaginae	Monophyllus redmani	Saint Clair Cave, Sinkhole Entrance, Saint Catherine, Jamaica	NA	ROM 120775	90	19.7	0.48	HiSeq	mixed	PRJNA685658	This study	5
39	58	Mammalia	Yangochiroptera	Noctilionoidea	Phyllostomidae	Glossophaginae	Glossophaga soricina	San Antonio, Faique, Peru, Peru	PE022	NA	76	25.9	0.49125	NextSeq	heart	PRJNA685633	This study	6
	59	Mammalia	Yangochiroptera	Noctilionoidea	Phyllostomidae	Glossophaginae	Glossophaga soricina	San Antonio, Faique, Peru, Peru	PE022	NA	151	26.455	0.5361	HiSeq	intestine	PRJNA683917	This study	1
		Mammalia	Yangochiroptera	Noctilionoidea	Phyllostomidae	Glossophaginae	Glossophaga soricina	San Antonio, Faique, Peru, Peru	PE022	NA	151	26.8838	0.518	HiSeq	kidney	PRJNA683917	This study	1
		Mammalia	Yangochiroptera	Noctilionoidea	Phyllostomidae	Glossophaginae	Glossophaga soricina	San Antonio, Faique, Peru, Peru	PE022	NA	151	21.3491	0.5135	HiSeq	liver	PRJNA683917	This study	1
		Mammalia	Yangochiroptera	Noctilionoidea	Phyllostomidae	Glossophaginae	Glossophaga soricina	San Antonio, Faique, Peru, Peru	PE022	NA	151	28.4733	0.5625	HiSeq	pancreas	PRJNA683917	This study	1
		Mammalia	Yangochiroptera	Noctilionoidea	Phyllostomidae	Glossophaginae	Glossophaga soricina	San Antonio, Faique, Peru, Peru	PE022	NA	151	26.1238	0.5336	HiSeq	spleen	PRJNA683917	This study	1
		Mammalia	Yangochiroptera	Noctilionoidea	Phyllostomidae	Glossophaginae	Glossophaga soricina	San Antonio, Faique, Peru, Peru	PE022	NA	151	25.7813	0.5351	HiSeq	stomach	PRJNA683917	This study	1
		Mammalia	Yangochiroptera	Noctilionoidea	Phyllostomidae	Glossophaginae	Glossophaga soricina	San Antonio, Faique, Peru, Peru	PE022	NA	151	30.2309	0.5703	HiSeq	tongue	PRJNA683917	This study	1
	60	Mammalia	Yangochiroptera	Noctilionoidea	Phyllostomidae	Glossophaginae	Glossophaga soricina	Lamanai, Orange Walk County, Belize	NBS1050	NA	90	19.2	0.5	HiSeq	mixed	PRJNA684696	This study	3
40	61	Mammalia	Yangochiroptera	Noctilionoidea	Phyllostomidae	Glossophaginae	Brachyphylla pumila	La Chepa, Dominican Republic	DR122	NA	76	26.3	0.49	NextSeq	heart	PRJNA685633	This study	6
41	62	Mammalia	Yangochiroptera	Noctilionoidea	Phyllostomidae	Glossophaginae	Phyllonycteris poeyi	Cueva IV Pomier, Dominican Republic	DR085	NA	76	34.9	0.5	NextSeq	heart	PRJNA685633	This study	6
42	63	Mammalia	Yangochiroptera	Noctilionoidea	Phyllostomidae	Glossophaginae	Erophylla bombifrons	Cueva IV Pomier, Dominican Republic	DR086	NA	76	25.8	0.48	NextSeq	heart	PRJNA685633	This study	6
43	64	Mammalia	Yangochiroptera	Noctilionoidea	Phyllostomidae	Glossophaginae	Erophylla sezekorni	Balaclava, Oxford Cave, Saint Elizabeth, Jamaica	NA	ROM 120793	90	20.3	0.47	HiSeq	mixed	PRJNA685658	This study	5
44	65	Mammalia	Yangochiroptera	Noctilionoidea	Phyllostomidae	Carolliinae	Carollia perspicillata	Lamanai, Orange Walk County, Belize	NBS1057	NA	90	19.5	0.5	HiSeq	mixed	PRJNA684696	This study	3
	66	Mammalia	Yangochiroptera	Noctilionoidea	Phyllostomidae	Carolliinae	Carollia perspicillata	La Selva, Costa Rica	LS009	NA	144	22.6	0.5	NextSeq	mixed	PRJNA685634	This study	4
	67	Mammalia	Yangochiroptera	Noctilionoidea	Phyllostomidae	Carolliinae	Carollia perspicillata	Jenaro Herrera, Peru	PE070	NA	76	27	0.48875	NextSeq	heart	PRJNA685633	This study	6
	68	Mammalia	Yangochiroptera	Noctilionoidea	Phyllostomidae	Carolliinae	Carollia perspicillata	Jenaro Herrera, Peru	PE070	NA	151	22.8806	0.5252	HiSeq	gallbladder	PRJNA683917	This study	1
		Mammalia	Yangochiroptera	Noctilionoidea	Phyllostomidae	Carolliinae	Carollia perspicillata	Jenaro Herrera, Peru	PE070	NA	151	25.3367	0.5198	HiSeq	intestine	PRJNA683917	This study	1
		Mammalia	Yangochiroptera	Noctilionoidea	Phyllostomidae	Carolliinae	Carollia perspicillata	Jenaro Herrera, Peru	PE070	NA	151	29.3425	0.5255	HiSeq	kidney	PRJNA683917	This study	1
		Mammalia	Yangochiroptera	Noctilionoidea	Phyllostomidae	Carolliinae	Carollia perspicillata	Jenaro Herrera, Peru	PE070	NA	151	18.5364	0.5227	HiSeq	liver	PRJNA683917	This study	1
		Mammalia	Yangochiroptera	Noctilionoidea	Phyllostomidae	Carolliinae	Carollia perspicillata	Jenaro Herrera, Peru	PE070	NA	151	22.7551	0.573	HiSeq	pancreas	PRJNA683917	This study	1
		Mammalia	Yangochiroptera	Noctilionoidea	Phyllostomidae	Carolliinae	Carollia perspicillata	Jenaro Herrera, Peru	PE070	NA	151	27.4944	0.5341	HiSeq	spleen	PRJNA683917	This study	1
		Mammalia	Yangochiroptera	Noctilionoidea	Phyllostomidae	Carolliinae	Carollia perspicillata	Jenaro Herrera, Peru	PE070	NA	151	21.3454	0.5515	HiSeq	stomach	PRJNA683917	This study	1
		Mammalia	Yangochiroptera	Noctilionoidea	Phyllostomidae	Carolliinae	Carollia perspicillata	Jenaro Herrera, Peru	PE070	NA	151	23.2047	0.5448	HiSeq	tongue	PRJNA683917	This study	1
45	69	Mammalia	Yangochiroptera	Noctilionoidea	Phyllostomidae	Carolliinae	Carollia brevicauda	Jenaro Herrera, Peru	PE111	NA	76	45.4	0.49	NextSeq	heart	PRJNA685633	This study	6
46	70	Mammalia	Yangochiroptera	Noctilionoidea	Phyllostomidae	Carolliinae	Carollia sowelli	Lamanai, Orange Walk County, Belize	NBS1083	NA	90	20.1	0.48	HiSeq	mixed	PRJNA684696	This study	3
47	71	Mammalia	Yangochiroptera	Noctilionoidea	Phyllostomidae	Rhinophyllinae	Rhinophylla fischerae	Jenaro Herrera, Peru	PE135	NA	76	38.8	0.49	NextSeq	heart	PRJNA685633	This study	6
	72	Mammalia	Yangochiroptera	Noctilionoidea	Phyllostomidae	Rhinophyllinae	Rhinophylla fischerae	Jenaro Herrera, Peru	PE135	NA	151	26.2172	0.5303	HiSeq	intestine	PRJNA683917	This study	1
		Mammalia	Yangochiroptera	Noctilionoidea	Phyllostomidae	Rhinophyllinae	Rhinophylla fischerae	Jenaro Herrera, Peru	PE135	NA	151	28.5549	0.5208	HiSeq	kidney	PRJNA683917	This study	1
		Mammalia	Yangochiroptera	Noctilionoidea	Phyllostomidae	Rhinophyllinae	Rhinophylla fischerae	Jenaro Herrera, Peru	PE135	NA	151	27.7251	0.5141	HiSeq	liver	PRJNA683917	This study	1
		Mammalia	Yangochiroptera	Noctilionoidea	Phyllostomidae	Rhinophyllinae	Rhinophylla fischerae	Jenaro Herrera, Peru	PE135	NA	151	29.1326	0.5422	HiSeq	stomach	PRJNA683917	This study	1
		Mammalia	Yangochiroptera	Noctilionoidea	Phyllostomidae	Rhinophyllinae	Rhinophylla fischerae	Jenaro Herrera, Peru	PE135	NA	151	25.8518	0.5503	HiSeq	tongue	PRJNA683917	This study	1
48	73	Mammalia	Yangochiroptera	Noctilionoidea	Phyllostomidae	Rhinophyllinae	Rhinophylla pumilio	Jenaro Herrera, Peru	PE139	NA	76	21.2	0.47	NextSeq	heart	PRJNA685633	This study	6
49	74	Mammalia	Yangochiroptera	Noctilionoidea	Phyllostomidae	Stenodermatinae	Sturnira tildae	Jenaro Herrera, Peru	PE105	NA	76	22.1	0.50375	NextSeq	heart	PRJNA685633	This study	6
50	75	Mammalia	Yangochiroptera	Noctilionoidea	Phyllostomidae	Stenodermatinae	Sturnira lilium	Lamanai, Orange Walk County, Belize	NBS1047	NA	90	20.8	0.49	HiSeq	mixed	PRJNA684696	This study	3
51	76	Mammalia	Yangochiroptera	Noctilionoidea	Phyllostomidae	Stenodermatinae	Sturnira ludovici	San Antonio, Faique, Peru, Peru	PE019	NA	76	22	0.51	NextSeq	heart	PRJNA685633	This study	6
	77	Mammalia	Yangochiroptera	Noctilionoidea	Phyllostomidae	Stenodermatinae	Sturnira ludovici	San Antonio, Faique, Peru, Peru	PE019	NA	151	26.5046	0.5236	HiSeq	intestine	PRJNA683917	This study	1
		Mammalia	Yangochiroptera	Noctilionoidea	Phyllostomidae	Stenodermatinae	Sturnira ludovici	San Antonio, Faique, Peru, Peru	PE019	NA	151	29.5526	0.5195	HiSeq	kidney	PRJNA683917	This study	1
		Mammalia	Yangochiroptera	Noctilionoidea	Phyllostomidae	Stenodermatinae	Sturnira ludovici	San Antonio, Faique, Peru, Peru	PE019	NA	151	25.6329	0.5181	HiSeq	liver	PRJNA683917	This study	1
		Mammalia	Yangochiroptera	Noctilionoidea	Phyllostomidae	Stenodermatinae	Sturnira ludovici	San Antonio, Faique, Peru, Peru	PE019	NA	151	27.4654	0.5319	HiSeq	pancreas	PRJNA683917	This study	1
		Mammalia	Yangochiroptera	Noctilionoidea	Phyllostomidae	Stenodermatinae	Sturnira ludovici	San Antonio, Faique, Peru, Peru	PE019	NA	151	26.6573	0.5324	HiSeq	spleen	PRJNA683917	This study	1
		Mammalia	Yangochiroptera	Noctilionoidea	Phyllostomidae	Stenodermatinae	Sturnira ludovici	San Antonio, Faique, Peru, Peru	PE019	NA	151	24.2801	0.537	HiSeq	stomach	PRJNA683917	This study	1
		Mammalia	Yangochiroptera	Noctilionoidea	Phyllostomidae	Stenodermatinae	Sturnira ludovici	San Antonio, Faique, Peru, Peru	PE019	NA	151	23.183	0.5361	HiSeq	tongue	PRJNA683917	This study	1
52	78	Mammalia	Yangochiroptera	Noctilionoidea	Phyllostomidae	Stenodermatinae	Uroderma bilobatum	Lamanai, Orange Walk County, Belize	NBS1058	NA	90	19.7	0.49	HiSeq	mixed	PRJNA684696	This study	3
	79	Mammalia	Yangochiroptera	Noctilionoidea	Phyllostomidae	Stenodermatinae	Uroderma bilobatum	Jenaro Herrera, Peru	PE175	NA	76	40.8	0.48	NextSeq	heart	PRJNA685633	This study	6
53	80	Mammalia	Yangochiroptera	Noctilionoidea	Phyllostomidae	Stenodermatinae	Platyrrhinus helleri	La Selva, Costa Rica	LS019	NA	143	26.1	0.5	NextSeq	mixed	PRJNA685634	This study	4
54	81	Mammalia	Yangochiroptera	Noctilionoidea	Phyllostomidae	Stenodermatinae	Vampyrodes caraccioli	Jenaro Herrera, Peru	PE153	NA	76	51.2	0.48375	NextSeq	heart	PRJNA685633	This study	6
55	82	Mammalia	Yangochiroptera	Noctilionoidea	Phyllostomidae	Stenodermatinae	Mesophylla macconnelli	La Selva, Costa Rica	LS039	NA	144	22	0.49	NextSeq	mixed	PRJNA685634	This study	4
	83	Mammalia	Yangochiroptera	Noctilionoidea	Phyllostomidae	Stenodermatinae	Mesophylla macconnelli	Jenaro Herrera, Peru	PE150	NA	76	29.5	0.49	NextSeq	heart	PRJNA685633	This study	6
	84	Mammalia	Yangochiroptera	Noctilionoidea	Phyllostomidae	Stenodermatinae	Mesophylla macconnelli	Jenaro Herrera, Peru	PE150	NA	151	25.7972	0.5495	HiSeq	gallbladder	PRJNA683917	This study	1
		Mammalia	Yangochiroptera	Noctilionoidea	Phyllostomidae	Stenodermatinae	Mesophylla macconnelli	Jenaro Herrera, Peru	PE150	NA	151	25.674	0.5243	HiSeq	intestine	PRJNA683917	This study	1
		Mammalia	Yangochiroptera	Noctilionoidea	Phyllostomidae	Stenodermatinae	Mesophylla macconnelli	Jenaro Herrera, Peru	PE150	NA	151	28.0041	0.5107	HiSeq	kidney	PRJNA683917	This study	1
		Mammalia	Yangochiroptera	Noctilionoidea	Phyllostomidae	Stenodermatinae	Mesophylla macconnelli	Jenaro Herrera, Peru	PE150	NA	151	23.2571	0.5508	HiSeq	pancreas	PRJNA683917	This study	1
		Mammalia	Yangochiroptera	Noctilionoidea	Phyllostomidae	Stenodermatinae	Mesophylla macconnelli	Jenaro Herrera, Peru	PE150	NA	151	23.6586	0.5193	HiSeq	spleen	PRJNA683917	This study	1
		Mammalia	Yangochiroptera	Noctilionoidea	Phyllostomidae	Stenodermatinae	Mesophylla macconnelli	Jenaro Herrera, Peru	PE150	NA	151	27.1769	0.5258	HiSeq	stomach	PRJNA683917	This study	1
		Mammalia	Yangochiroptera	Noctilionoidea	Phyllostomidae	Stenodermatinae	Mesophylla macconnelli	Jenaro Herrera, Peru	PE150	NA	151	23.7928	0.5587	HiSeq	tongue	PRJNA683917	This study	1
		Mammalia	Yangochiroptera	Noctilionoidea	Phyllostomidae	Stenodermatinae	Mesophylla macconnelli	Jenaro Herrera, Peru	PE150	NA	151	31.6676	0.555	HiSeq	tongue	PRJNA683917	This study	1
56	85	Mammalia	Yangochiroptera	Noctilionoidea	Phyllostomidae	Stenodermatinae	Chiroderma villosum	La Selva, Costa Rica	LS040	NA	143	24.8	0.5	NextSeq	mixed	PRJNA685634	This study	4
	86	Mammalia	Yangochiroptera	Noctilionoidea	Phyllostomidae	Stenodermatinae	Chiroderma villosum	Jenaro Herrera, Peru	PE152	NA	76	25.9	0.49	NextSeq	heart	PRJNA685633	This study	6
57	87	Mammalia	Yangochiroptera	Noctilionoidea	Phyllostomidae	Stenodermatinae	Vampyressa nymphaea	La Selva, Costa Rica	LS038	NA	142	21.8	0.5	NextSeq	mixed	PRJNA685634	This study	4
58	88	Mammalia	Yangochiroptera	Noctilionoidea	Phyllostomidae	Stenodermatinae	Ectophylla alba	La Selva, Costa Rica	LS035	NA	143	29.6	0.47	NextSeq	mixed	PRJNA685634	This study	4
59	89	Mammalia	Yangochiroptera	Noctilionoidea	Phyllostomidae	Stenodermatinae	Phyllops falcatus	Jaragua, Dominican Republic	DR171	NA	76	20.2	0.48	NextSeq	heart	PRJNA685633	This study	6
	90	Mammalia	Yangochiroptera	Noctilionoidea	Phyllostomidae	Stenodermatinae	Phyllops falcatus	Saco del Socoro, Dominican Republic	DR003	NA	76	34.5	0.5	NextSeq	heart	PRJNA685633	This study	6
60	91	Mammalia	Yangochiroptera	Noctilionoidea	Phyllostomidae	Stenodermatinae	Centurio senex	El Imposible, El Refugio, Ahuachapan, El Salvador	NA	ROM 101330	151	14.2	0.54	HiSeq	mixed	PRJNA684693	This study	2
61	92	Mammalia	Yangochiroptera	Noctilionoidea	Phyllostomidae	Stenodermatinae	Artibeus phaeotis	Lamanai, Orange Walk County, Belize	NBS1049	NA	90	19.5	0.49	HiSeq	mixed	PRJNA684696	This study	3
62	93	Mammalia	Yangochiroptera	Noctilionoidea	Phyllostomidae	Stenodermatinae	Artibeus bogotensis	Jenaro Herrera, Peru	PE174	NA	76	22.3	0.48	NextSeq	heart	PRJNA685633	This study	6
	94	Mammalia	Yangochiroptera	Noctilionoidea	Phyllostomidae	Stenodermatinae	Artibeus bogotensis	Jenaro Herrera, Peru	PE174	NA	151	27.2176	0.5555	HiSeq	gallbladder	PRJNA683917	This study	1
		Mammalia	Yangochiroptera	Noctilionoidea	Phyllostomidae	Stenodermatinae	Artibeus bogotensis	Jenaro Herrera, Peru	PE174	NA	151	23.1326	0.5416	HiSeq	intestine	PRJNA683917	This study	1
		Mammalia	Yangochiroptera	Noctilionoidea	Phyllostomidae	Stenodermatinae	Artibeus bogotensis	Jenaro Herrera, Peru	PE174	NA	151	25.0818	0.5159	HiSeq	kidney	PRJNA683917	This study	1
		Mammalia	Yangochiroptera	Noctilionoidea	Phyllostomidae	Stenodermatinae	Artibeus bogotensis	Jenaro Herrera, Peru	PE174	NA	151	27.6615	0.5075	HiSeq	liver	PRJNA683917	This study	1
		Mammalia	Yangochiroptera	Noctilionoidea	Phyllostomidae	Stenodermatinae	Artibeus bogotensis	Jenaro Herrera, Peru	PE174	NA	151	24.1351	0.5752	HiSeq	pancreas	PRJNA683917	This study	1
		Mammalia	Yangochiroptera	Noctilionoidea	Phyllostomidae	Stenodermatinae	Artibeus bogotensis	Jenaro Herrera, Peru	PE174	NA	151	22.0943	0.5223	HiSeq	spleen	PRJNA683917	This study	1
		Mammalia	Yangochiroptera	Noctilionoidea	Phyllostomidae	Stenodermatinae	Artibeus bogotensis	Jenaro Herrera, Peru	PE174	NA	151	26.0687	0.5506	HiSeq	stomach	PRJNA683917	This study	1
		Mammalia	Yangochiroptera	Noctilionoidea	Phyllostomidae	Stenodermatinae	Artibeus bogotensis	Jenaro Herrera, Peru	PE174	NA	151	20.3137	0.5519	HiSeq	tongue	PRJNA683917	This study	1
63	95	Mammalia	Yangochiroptera	Noctilionoidea	Phyllostomidae	Stenodermatinae	Artibeus watsoni	La Selva, Costa Rica	LS011	NA	144	19.6	0.49	NextSeq	mixed	PRJNA685634	This study	4
64	96	Mammalia	Yangochiroptera	Noctilionoidea	Phyllostomidae	Stenodermatinae	Artibeus jamaicensis	Lamanai, Orange Walk County, Belize	NBS1067	NA	90	19.2	0.48	HiSeq	mixed	PRJNA684696	This study	3
	97	Mammalia	Yangochiroptera	Noctilionoidea	Phyllostomidae	Stenodermatinae	Artibeus jamaicensis	See Reference	NA	NA	NA	NA	NA	NA	NA	SRP014960	Shaw et al. 2012	NA
65	98	Mammalia	Yangochiroptera	Noctilionoidea	Phyllostomidae	Stenodermatinae	Artibeus planirostris	Jenaro Herrera, Peru	PE069	NA	76	27.9	0.49875	NextSeq	heart	PRJNA685633	This study	6
66	99	Mammalia	Yangochiroptera	Noctilionoidea	Phyllostomidae	Stenodermatinae	Artibeus intermedius	Lamanai, Orange Walk County, Belize	NBS1082	NA	90	19.3	0.5	HiSeq	mixed	PRJNA684696	This study	3
67	100	Mammalia	Yangochiroptera	Noctilionoidea	Phyllostomidae	Stenodermatinae	Artibeus fraterculus	Roca Rajada, Suyo, Peru, Peru	PE005	NA	76	25.4	0.5	NextSeq	heart	PRJNA685633	This study	6

## Sheet: Table S2
Supplementary Table 2: Transcriptome statistics
Transcriptome	Reference BUSCO set	BUSCOs in reference	Complete BUSCOs (C)	C %	Single-copy complete BUSCOs (S)	S %	Duplicated complete BUSCOs (D)	D%	Fragmented BUSCOs (B)	B %	Missing BUSCOs (M)	M %
Chilonatalus_microtus_DR125_HEART	mammalia_odb10	9226	4823	52.2	3278	35.5	1545	16.7	568	6.2	3835	41.6
Tadarida_brasiliensis_DR027_HEART	mammalia_odb10	9226	5165	56	3201	34.7	1964	21.3	476	5.2	3585	38.8
Molossus_molossus_Peru_mix_JP	mammalia_odb10	9226	6561	71.1	1760	19.1	4801	52	973	10.5	1692	18.4
Myotis_nigricans_Peru_mix_JP	mammalia_odb10	9226	6721	72.9	1844	20	4877	52.9	939	10.2	1566	16.9
Cormura_brevirostris_KW_S5	mammalia_odb10	9226	5753	62.4	3983	43.2	1770	19.2	573	6.2	2900	31.4
Saccopteryx_bilineata_NBS1056	mammalia_odb10	9226	2976	32.2	2077	22.5	899	9.7	964	10.4	5286	57.4
Saccopteryx_bilineata_PE143_HEART	mammalia_odb10	9226	4427	48	3162	34.3	1265	13.7	577	6.3	4222	45.7
Saccopteryx_bilineata_Peru_mix_JP	mammalia_odb10	9226	6731	73	1918	20.8	4813	52.2	867	9.4	1628	17.6
Noctilio_leporinus_NBS1076	mammalia_odb10	9226	2419	26.2	1914	20.7	505	5.5	1028	11.1	5779	62.7
Noctilio_leporinus_DR101_HEART	mammalia_odb10	9226	4971	53.9	3341	36.2	1630	17.7	497	5.4	3758	40.7
Thyroptera_tricolour_THTR_113951A	mammalia_odb10	9226	497	5.3	382	4.1	115	1.2	596	6.5	8133	88.2
Mormoops_blainvilei_DR091_HEART	mammalia_odb10	9226	4059	44	2836	30.7	1223	13.3	553	6	4614	50
Mormoops_megalophylla_Mome1_1068Amix	mammalia_odb10	9226	4249	46	3084	33.4	1165	12.6	557	6	4420	48
Pteronotus_parnellii_Ptpa1_DR038mix_KW	mammalia_odb10	9226	5640	61.1	3592	38.9	2048	22.2	622	6.7	2964	32.2
Pteronotus_parnellii_NBS1051	mammalia_odb10	9226	1336	14.5	997	10.8	339	3.7	1275	13.8	6615	71.7
Pteronotus_quadridens_Ptqu1_DR041A	mammalia_odb10	9226	5184	56.2	3491	37.8	1693	18.4	723	7.8	3319	36
Pteronotus_davyi_NBS1055	mammalia_odb10	9226	441	4.8	360	3.9	81	0.9	506	5.5	8279	89.7
Macrotus_waterhousii_Mawa1_DR040Amix_JP	mammalia_odb10	9226	5897	64	4055	44	1842	20	636	6.9	2693	29.1
Macrotus_waterhousii_DR040_HEART	mammalia_odb10	9226	4837	52.4	3333	36.1	1504	16.3	526	5.7	3863	41.9
Lampronycteris_brachyotis_NBS1074	mammalia_odb10	9226	607	6.6	478	5.2	129	1.4	588	6.4	8031	87
Micronycteris_hirsuta_Mihi1_LS010Amix_JP	mammalia_odb10	9226	5183	56.2	3635	39.4	1548	16.8	626	6.8	3417	37
Micronycteris_hirsuta_KW_S14	mammalia_odb10	9226	5539	60	3746	40.6	1793	19.4	606	6.6	3081	33.4
Micronycteris_microtis_NBS1054	mammalia_odb10	9226	1396	15.1	1074	11.6	322	3.5	1191	12.9	6639	72
Desmodus_rotundus_PE021_HEART	mammalia_odb10	9226	3803	41.2	2785	30.2	1018	11	645	7	4778	51.8
Desmodus_rotundus_Peru_mix_JP	mammalia_odb10	9226	6656	72.1	1811	19.6	4845	52.5	915	9.9	1655	18
Trachops_cirrhosus_NBS1040	mammalia_odb10	9226	2461	26.7	1823	19.8	638	6.9	1187	12.9	5578	60.4
Lophostoma_evotis_NBS1059	mammalia_odb10	9226	1863	20.2	1433	15.5	430	4.7	1270	13.8	6093	66
Tonatia_saurophila_KW_S23	mammalia_odb10	9226	5254	56.9	3729	40.4	1525	16.5	686	7.4	3286	35.7
Tonatia_saurophila_PE084_HEART	mammalia_odb10	9226	4684	50.8	3097	33.6	1587	17.2	520	5.6	4022	43.6
Tonatia_saurophila_Peru_mix_JP	mammalia_odb10	9226	6510	70.5	1865	20.2	4645	50.3	921	10	1795	19.5
Gardnernycteris_crenulatum_PE095_HEART	mammalia_odb10	9226	4232	45.9	3055	33.1	1177	12.8	641	6.9	4353	47.2
Gardnernycteris_crenulatum_Peru_mix_JP	mammalia_odb10	9226	6214	67.3	1765	19.1	4449	48.2	1104	12	1908	20.7
Mimon_crenulatum_KW_S13	mammalia_odb10	9226	5529	60	3835	41.6	1694	18.4	645	7	3052	33
Phyllostomus_hastatus_Phha1_LS024Amix_JP	mammalia_odb10	9226	5574	60.5	3853	41.8	1721	18.7	658	7.1	2994	32.4
Phyllostomus_hastatus_PE091_HEART	mammalia_odb10	9226	4660	50.5	3222	34.9	1438	15.6	609	6.6	3957	42.9
Phyllostomus_hastatus_Peru_mix_JP	mammalia_odb10	9226	6501	70.4	1976	21.4	4525	49	995	10.8	1730	18.8
Phyllostomus_elongatus_PE109_HEART	mammalia_odb10	9226	4324	46.9	3090	33.5	1234	13.4	607	6.6	4295	46.5
Anoura_geoffroyi_PE023_HEART	mammalia_odb10	9226	5471	59.3	3376	36.6	2095	22.7	511	5.5	3244	35.2
Anoura_geoffroyi_Peru_mix_JP	mammalia_odb10	9226	6511	70.5	1719	18.6	4792	51.9	1033	11.2	1682	18.3
Hylonycteris_underwoodi_brain_Hyun1_LS023Abrain_JP	mammalia_odb10	9226	4971	53.9	3587	38.9	1384	15	767	8.3	3488	37.8
Hylonycteris_underwoodi_liver_Hyun1_LS023Aliver_JP	mammalia_odb10	9226	3639	39.4	2808	30.4	831	9	684	7.4	4903	53.2
Hylonycteris_underwoodi_HYUN-108297A	mammalia_odb10	9226	1059	11.5	796	8.6	263	2.9	920	10	7247	78.5
Hylonycteris_underwoodi_brain_liver_combined_JP	mammalia_odb10	9226	5668	61.4	3858	41.8	1810	19.6	644	7	2914	31.6
Lichonycteris_obscura_LIOB-105173A	mammalia_odb10	9226	2256	24.5	1623	17.6	633	6.9	1077	11.7	5893	63.8
Monophyllus_redmani_DR013_HEART	mammalia_odb10	9226	4901	53.2	2931	31.8	1970	21.4	464	5	3861	41.8
Monophyllus_redmani_MORE-120775A	mammalia_odb10	9226	1148	12.4	943	10.2	205	2.2	733	7.9	7345	79.7
Glossophaga_soricina_PE022_HEART	mammalia_odb10	9226	4684	50.8	3073	33.3	1611	17.5	548	5.9	3994	43.3
Glossophaga_soricina_Peru_mix_JP	mammalia_odb10	9226	6454	69.9	1885	20.4	4569	49.5	1012	11	1760	19.1
Glossophaga_soricina_NBS1050	mammalia_odb10	9226	1051	11.4	818	8.9	233	2.5	1029	11.2	7146	77.4
Brachyphyla_pumila_DR122_HEART	mammalia_odb10	9226	5053	54.7	3315	35.9	1738	18.8	592	6.4	3581	38.9
Phyllonycteris_poeyi_DR085_HEART	mammalia_odb10	9226	4966	53.9	3097	33.6	1869	20.3	473	5.1	3787	41
Erophylla_bombifrons_DR086_HEART	mammalia_odb10	9226	4843	52.5	3337	36.2	1506	16.3	539	5.8	3844	41.7
Erophylla_sezekorni_ERSE-120793A	mammalia_odb10	9226	1265	13.7	1025	11.1	240	2.6	816	8.8	7145	77.5
Carollia_perspicillata_NBS1057	mammalia_odb10	9226	1859	20.2	1427	15.5	432	4.7	1269	13.8	6098	66
Carollia_perspicillata_KW_S3	mammalia_odb10	9226	5302	57.5	3724	40.4	1578	17.1	636	6.9	3288	35.6
Carollia_perspicillata_PE070_HEART	mammalia_odb10	9226	4747	51.5	3219	34.9	1528	16.6	543	5.9	3936	42.6
Carollia_perspicillata_Peru_mix_JP	mammalia_odb10	9226	6487	70.3	1910	20.7	4577	49.6	941	10.2	1798	19.5
Carollia_brevicauda_PE111_twosample_HEART	mammalia_odb10	9226	5130	55.6	3254	35.3	1876	20.3	477	5.2	3619	39.2
Carollia_sowelli_NBS1083	mammalia_odb10	9226	1887	20.4	1342	14.5	545	5.9	1251	13.6	6088	66
Rhinophylla_fischerae_PE135_HEART	mammalia_odb10	9226	4119	44.6	2871	31.1	1248	13.5	598	6.5	4509	48.9
Rhinophylla_fischerae_Peru_mix_JP	mammalia_odb10	9226	6440	69.8	1493	16.2	4947	53.6	942	10.2	1844	20
Rhinophylla_pumilio_PE139_HEART	mammalia_odb10	9226	4455	48.3	3142	34.1	1313	14.2	595	6.4	4176	45.3
Sturnira_tildae_PE105_HEART	mammalia_odb10	9226	4527	49.1	3033	32.9	1494	16.2	552	6	4147	44.9
Sturnira_lilium_NBS1047	mammalia_odb10	9226	2695	29.2	1858	20.1	837	9.1	1163	12.6	5368	58.2
Sturnira_ludovici_PE019_HEART	mammalia_odb10	9226	4434	48.1	3143	34.1	1291	14	600	6.5	4192	45.4
Sturnira_ludovici_Peru_mix_JP	mammalia_odb10	9226	6516	70.6	1884	20.4	4632	50.2	965	10.5	1745	18.9
Uroderma_bilobatum_NBS1058	mammalia_odb10	9226	2506	27.2	1780	19.3	726	7.9	1209	13.1	5511	59.7
Uroderma_bilobatum_PE175_HEART	mammalia_odb10	9226	4086	44.2	2892	31.3	1194	12.9	609	6.6	4531	49.2
Platyrrhinus_helleri_KW_S17	mammalia_odb10	9226	5545	60.1	3682	39.9	1863	20.2	587	6.4	3094	33.5
Vampyrodes_caraccioli_PE153_HEART	mammalia_odb10	9226	5522	59.9	3257	35.3	2265	24.6	412	4.5	3292	35.6
Mesophylla_macconnelli_KW_S12	mammalia_odb10	9226	5799	62.9	3697	40.1	2102	22.8	578	6.3	2849	30.8
Mesophylla_macconnelli_PE150_HEART	mammalia_odb10	9226	5035	54.6	3197	34.7	1838	19.9	498	5.4	3693	40
Mesophylla_macconnelli_Peru_mix_JP	mammalia_odb10	9226	6336	68.6	1757	19	4579	49.6	1104	12	1786	19.4
Chiroderma_villosum_KW_S4	mammalia_odb10	9226	5540	60	3737	40.5	1803	19.5	674	7.3	3012	32.7
Chiroderma_villosum_PE152_HEART	mammalia_odb10	9226	4812	52.1	3204	34.7	1608	17.4	525	5.7	3889	42.2
Vampyressa_nymphaea_KW_S24	mammalia_odb10	9226	5526	59.9	3671	39.8	1855	20.1	616	6.7	3084	33.4
Ectophylla_alba_KW_S6	mammalia_odb10	9226	5735	62.2	3817	41.4	1918	20.8	646	7	2845	30.8
Phyllops_falcatus_DR171_HEART	mammalia_odb10	9226	3414	37	2609	28.3	805	8.7	651	7.1	5161	55.9
Phyllops_falcatus_DR003_HEART	mammalia_odb10	9226	4979	54	3200	34.7	1779	19.3	455	4.9	3792	41.1
Centurio_senex_101330_JP	mammalia_odb10	9226	2483	26.9	2086	22.6	397	4.3	861	9.3	5882	63.8
Artibeus_phaeotis_NBS1049	mammalia_odb10	9226	1300	14.1	928	10.1	372	4	1232	13.4	6694	72.5
Artibeus_bogotensis_PE174_HEART	mammalia_odb10	9226	4289	46.5	3037	32.9	1252	13.6	626	6.8	4311	46.7
Artibeus_bogotensis_Peru_mix_JP	mammalia_odb10	9226	5945	64.5	1353	14.7	4592	49.8	1234	13.4	2047	22.1
Artibeus_watsoni_KW_S1	mammalia_odb10	9226	5439	58.9	3526	38.2	1913	20.7	652	7.1	3135	34
Artibeus_jamaicensis_NBS1067	mammalia_odb10	9226	1121	12.2	882	9.6	239	2.6	794	8.6	7311	79.2
Artibeus_planirostris_PE069_HEART	mammalia_odb10	9226	4750	51.5	3166	34.3	1584	17.2	534	5.8	3942	42.7
Artibeus_intermedius_NBS1082	mammalia_odb10	9226	1427	15.4	1083	11.7	344	3.7	1095	11.9	6704	72.7
Artibeus_fraterculus_PE005_HEART	mammalia_odb10	9226	5213	56.6	3400	36.9	1813	19.7	550	6	3463	37.4
