# Supplementary material for: Dietary Diversification and Specialization in Neotropical Bats Facilitated by Early Molecular Evolution
Source: Mol Biol Evol. 2021 Mar 4;38(9):3864–83. doi: 10.1093/molbev/msab028 (PMC8382914; doi:10.1093/molbev/msab028)
Supplement: msab028_Supplementary_Data [file msab028_supplementary_data.zip › Supplementary File 2 - PSG statistics.xlsx]

## Sheet: Mormoopidae
branch	ensembl_code	short_gene_name	description	fground_w_2a	fground_w_2b	num_sites	median_itvl	null_lnL	alt_lnL	chitest	p-value	FDR	rFDR
Mormoopidae	ENSG00000013016	EHD3	EH domain containing 3	898.184	898.184	4	10	-6440.7	-6432.13	17.1541	3.4467e-05	0.017384	0.00178342
Mormoopidae	ENSG00000014257	ACPP	acid phosphatase, prostate	29.8969	29.8969	1	NA	-9265.19	-9262.08	6.2135	0.0126779	1	0.155806
Mormoopidae	ENSG00000017260	ATP2C1	ATPase secretory pathway Ca2+ transporting 1	999	999	2	197	-12430.9	-12419.9	21.8754	2.90946e-06	0.00191894	0.000196864
Mormoopidae	ENSG00000030582	GRN	granulin precursor	724.507	724.507	1	NA	-16501.3	-16495.9	10.9185	0.000952101	0.267656	0.0275547
Mormoopidae	ENSG00000036448	MYOM2	myomesin 2	17.3218	17.3218	7	97	-25654.7	-25651.4	6.56307	0.0104117	1	0.139346
Mormoopidae	ENSG00000051128	HOMER3	homer scaffolding protein 3	40.9488	40.9488	2	17	-5901.57	-5898.68	5.77958	0.0162135	1	0.176441
Mormoopidae	ENSG00000083223	ZCCHC6	zinc finger CCHC-type containing 6	254.617	254.617	1	NA	-29248.2	-29245.5	5.26565	0.0217503	1	0.211405
Mormoopidae	ENSG00000089199	CHGB	chromogranin B	20.2563	20.2563	2	126	-17097.3	-17091.5	11.5881	0.000663761	0.209825	0.0215545
Mormoopidae	ENSG00000090006	LTBP4	latent transforming growth factor beta binding protein 4	344.417	344.417	1	NA	-29255.6	-29252.8	5.58412	0.0181241	1	0.188222
Mormoopidae	ENSG00000100097	LGALS1	galectin 1	34.6939	34.6939	10	13	-5383.79	-5376.53	14.525	0.000138311	0.0590004	0.00605283
Mormoopidae	ENSG00000101017	CD40	CD40 molecule	44.799	44.799	4	13	-8365.21	-8360.41	9.59519	0.00195088	0.458279	0.0470147
Mormoopidae	ENSG00000101400	SNTA1	syntrophin alpha 1	999	999	1	NA	-6730.72	-6725.91	9.61916	0.00192558	0.45358	0.0465326
Mormoopidae	ENSG00000103089	FA2H	fatty acid 2-hydroxylase	12.5389	12.5389	5	13	-5883.07	-5880.7	4.74674	0.0293539	1	0.242546
Mormoopidae	ENSG00000104957	CCDC130	coiled-coil domain containing 130	353.935	353.935	1	NA	-8560.95	-8559.02	3.86242	0.0493789	1	0.328803
Mormoopidae	ENSG00000105131	EPHX3	epoxide hydrolase 3	999	999	3	65	-5757.09	-5754.91	4.35571	0.0368852	1	0.277676
Mormoopidae	ENSG00000106628	POLD2	DNA polymerase delta 2, accessory subunit	287.525	287.525	1	NA	-9796.37	-9792.66	7.42913	0.00641762	1	0.102877
Mormoopidae	ENSG00000107738	VSIR	V-set immunoregulatory receptor	807.317	807.317	3	89	-8107.43	-8105.27	4.32217	0.0376188	1	0.281621
Mormoopidae	ENSG00000109610	SOD3	superoxide dismutase 3	17.4331	17.4331	1	NA	-5739.96	-5736.87	6.18935	0.0128521	1	0.156797
Mormoopidae	ENSG00000109667	SLC2A9	solute carrier family 2 member 9	137.724	137.724	1	NA	-11816.9	-11814.4	4.88845	0.027037	1	0.234151
Mormoopidae	ENSG00000110651	CD81	CD81 molecule	999	999	1	NA	-5445.14	-5441.56	7.15336	0.00748236	1	0.113087
Mormoopidae	ENSG00000111364	DDX55	DEAD-box helicase 55	999	999	1	NA	-16952.7	-16950.3	4.83087	0.0279546	1	0.236438
Mormoopidae	ENSG00000111879	FAM184A	family with sequence similarity 184 member A	35.0521	35.0521	3	171	-15981.3	-15978.8	4.96325	0.0258915	1	0.229584
Mormoopidae	ENSG00000116786	PLEKHM2	pleckstrin homology and RUN domain containing M2	999	999	1	NA	-20889.5	-20887	4.93667	0.0262927	1	0.230608
Mormoopidae	ENSG00000117335	CD46	CD46 molecule	81.3918	81.3918	4	39	-16726.5	-16723.9	5.20312	0.0225463	1	0.213787
Mormoopidae	ENSG00000117450	PRDX1	peroxiredoxin 1	56.5019	56.5019	4	5	-3274.2	-3271.83	4.75478	0.029217	1	0.241996
Mormoopidae	ENSG00000119777	TMEM214	transmembrane protein 214	164.971	164.971	1	NA	-14645.1	-14642.1	5.92596	0.0149194	1	0.168466
Mormoopidae	ENSG00000120217	CD274	CD274 molecule	999	999	12	10	-5869.84	-5867.31	5.05738	0.0245213	1	0.223306
Mormoopidae	ENSG00000121410	A1BG	alpha-1-B glycoprotein	102.152	102.152	3	234	-16639.3	-16637.1	4.28459	0.0384594	1	0.285243
Mormoopidae	ENSG00000122481	RWDD3	RWD domain containing 3	999	999	1	NA	-9637.88	-9635.06	5.65104	0.017445	1	0.183051
Mormoopidae	ENSG00000123146	ADGRE5	adhesion G protein-coupled receptor E5	198.9	198.9	2	543	-23741	-23737	7.99403	0.00469318	0.84895	0.0870936
Mormoopidae	ENSG00000128039	SRD5A3	steroid 5 alpha-reductase 3	999	999	1	NA	-10785.1	-10779	12.235	0.000469009	0.159578	0.0163711
Mormoopidae	ENSG00000128596	CCDC136	coiled-coil domain containing 136	62.0053	62.0053	2	126	-12420.3	-12417.1	6.29916	0.0120795	1	0.15201
Mormoopidae	ENSG00000130881	LRP3	LDL receptor related protein 3	82.4409	82.4409	7	40	-14974.4	-14971.8	5.20437	0.0225302	1	0.213742
Mormoopidae	ENSG00000131778	CHD1L	chromodomain helicase DNA binding protein 1 like	20.98	20.98	9	78	-17915.3	-17913	4.55438	0.0328346	1	0.260074
Mormoopidae	ENSG00000135052	GOLM1	golgi membrane protein 1	999	999	3	66	-9090.6	-9085.94	9.32248	0.00226359	0.504189	0.0518328
Mormoopidae	ENSG00000136541	ERMN	ermin	999	999	1	NA	-4806.26	-4802.67	7.16542	0.00743225	1	0.112817
Mormoopidae	ENSG00000137491	SLCO2B1	solute carrier organic anion transporter family member 2B1	371.025	371.025	1	NA	-17904.5	-17901	7.0161	0.00807801	1	0.118377
Mormoopidae	ENSG00000139324	TMTC3	transmembrane and tetratricopeptide repeat containing 3	24.6871	24.6871	4	57	-11350.9	-11348.9	4.04204	0.04438	1	0.311306
Mormoopidae	ENSG00000141338	ABCA8	ATP binding cassette subfamily A member 8	999	999	4	77	-47366.2	-47356.2	20.0536	7.53034e-06	0.00446983	0.000462061
Mormoopidae	ENSG00000144036	EXOC6B	exocyst complex component 6B	389.638	389.638	1	NA	-11290.9	-11285.1	11.5195	0.000688709	0.212781	0.0218291
Mormoopidae	ENSG00000144369	FAM171B	family with sequence similarity 171 member B	40.1413	40.1413	3	201	-11161.4	-11159.1	4.58633	0.0322279	1	0.25678
Mormoopidae	ENSG00000148057	IDNK	IDNK, gluconokinase	64.7716	64.7716	1	NA	-4554.17	-4551.95	4.435	0.0352092	1	0.27
Mormoopidae	ENSG00000148346	LCN2	lipocalin 2	61.9775	61.9775	2	33	-6464.28	-6459.87	8.82297	0.00297462	0.605951	0.0621644
Mormoopidae	ENSG00000149658	YTHDF1	YTH N6-methyladenosine RNA binding protein 1	363.411	363.411	4	10	-13359.1	-13349.6	19.0096	1.30064e-05	0.00728887	0.000747763
Mormoopidae	ENSG00000150054	MPP7	membrane palmitoylated protein 7	17.5393	17.5393	5	90	-8498.76	-8495.25	7.02253	0.00804906	1	0.118308
Mormoopidae	ENSG00000151834	GABRA2	gamma-aminobutyric acid type A receptor alpha2 subunit	34.7963	34.7963	1	NA	-4263.6	-4261.22	4.76596	0.0290278	1	0.241073
Mormoopidae	ENSG00000153113	CAST	calpastatin	900.021	900.021	6	74	-21451.7	-21447.6	8.34166	0.00387462	0.731757	0.0750707
Mormoopidae	ENSG00000153902	LGI4	leucine rich repeat LGI family member 4	28.363	28.363	2	263	-7224.07	-7221.97	4.19539	0.040534	1	0.294911
Mormoopidae	ENSG00000155111	CDK19	cyclin dependent kinase 19	999	999	1	NA	-5685.07	-5682.19	5.77189	0.0162845	1	0.176643
Mormoopidae	ENSG00000156853	ZNF689	zinc finger protein 689	178.282	178.282	1	NA	-7386.93	-7382.94	7.98103	0.004727	0.851475	0.0873526
Mormoopidae	ENSG00000159110	IFNAR2	interferon alpha and beta receptor subunit 2	398.665	398.665	2	40	-25645.8	-25643.7	4.10285	0.042811	1	0.303747
Mormoopidae	ENSG00000160051	IQCC	IQ motif containing C	21.7157	21.7157	1	NA	-12160.5	-12157.4	6.24347	0.0124652	1	0.154029
Mormoopidae	ENSG00000160208	RRP1B	ribosomal RNA processing 1B	214.425	214.425	1	NA	-22740.8	-22737.9	5.73508	0.0166293	1	0.178385
Mormoopidae	ENSG00000160255	ITGB2	integrin subunit beta 2	999	999	2	315	-19629.8	-19624.6	10.4576	0.00122144	0.328304	0.0336806
Mormoopidae	ENSG00000161649	CD300LG	CD300 molecule like family member g	999	999	2	136	-8395.55	-8392.78	5.54032	0.0185832	1	0.190768
Mormoopidae	ENSG00000161921	CXCL16	C-X-C motif chemokine ligand 16	104.583	104.583	2	157	-9088.97	-9085.56	6.83371	0.00894534	1	0.126131
Mormoopidae	ENSG00000162877	PM20D1	peptidase M20 domain containing 1	9.9675	9.9675	5	59	-11781.4	-11778.8	5.2604	0.021816	1	0.211793
Mormoopidae	ENSG00000163704	PRRT3	proline rich transmembrane protein 3	45.3175	45.3175	4	164	-11966.2	-11963.8	4.82009	0.0281298	1	0.237236
Mormoopidae	ENSG00000164040	PGRMC2	progesterone receptor membrane component 2	182.545	182.545	1	NA	-2332.38	-2329.28	6.19253	0.0128291	1	0.156733
Mormoopidae	ENSG00000165025	SYK	spleen associated tyrosine kinase	24.1816	24.1816	4	30	-10122.1	-10118.8	6.4222	0.0112703	1	0.144844
Mormoopidae	ENSG00000165623	UCMA	upper zone of growth plate and cartilage matrix associated	43.0787	43.0787	2	82	-2925.48	-2922.9	5.15068	0.0232373	1	0.217965
Mormoopidae	ENSG00000166527	CLEC4D	C-type lectin domain family 4 member D	324.599	324.599	3	46	-3801.86	-3798.26	7.20024	0.00728938	1	0.111512
Mormoopidae	ENSG00000167306	MYO5B	myosin VB	18.9581	18.9581	2	109	-24875	-24872.5	5.11775	0.0236822	1	0.220409
Mormoopidae	ENSG00000167775	CD320	CD320 molecule	251.751	251.751	2	14	-5413.04	-5410.89	4.31207	0.0378429	1	0.282122
Mormoopidae	ENSG00000169554	ZEB2	zinc finger E-box binding homeobox 2	712.3	712.3	1	NA	-13278.2	-13275.1	6.2481	0.0124327	1	0.15394
Mormoopidae	ENSG00000170421	KRT8	keratin 8	60.4234	60.4234	5	62	-11063.4	-11060.4	5.98011	0.0144681	1	0.165923
Mormoopidae	ENSG00000170571	EMB	embigin	12.7063	12.7063	3	35	-8995.42	-8993.41	4.01956	0.0449754	1	0.313368
Mormoopidae	ENSG00000170743	SYT9	synaptotagmin 9	999	999	3	49	-5396.95	-5390.14	13.6131	0.000224613	0.0871437	0.00894005
Mormoopidae	ENSG00000171951	SCG2	secretogranin II	999	999	1	NA	-11264.9	-11262.5	4.79599	0.0285261	1	0.239575
Mormoopidae	ENSG00000173950	XXYLT1	xyloside xylosyltransferase 1	50.9781	50.9781	2	251	-4944.41	-4942.17	4.4871	0.0341515	1	0.265302
Mormoopidae	ENSG00000175489	LRRC25	leucine rich repeat containing 25	13.0036	13.0036	3	108	-7802.17	-7799.28	5.7896	0.0161213	1	0.176227
Mormoopidae	ENSG00000178772	CPN2	carboxypeptidase N subunit 2	228.663	228.663	1	NA	-15168.6	-15163.8	9.63139	0.0019128	0.451811	0.0463512
Mormoopidae	ENSG00000180353	HCLS1	hematopoietic cell-specific Lyn substrate 1	999	999	7	24	-9622.64	-9617.72	9.84759	0.00170054	0.421411	0.0432324
Mormoopidae	ENSG00000181754	AMIGO1	adhesion molecule with Ig like domain 1	447.814	447.814	9	13	-9874.07	-9870.71	6.72114	0.00952765	1	0.132189
Mormoopidae	ENSG00000183421	RIPK4	receptor interacting serine/threonine kinase 4	25.2751	25.2751	10	17	-12047.2	-12043.8	6.8639	0.00879545	1	0.125528
Mormoopidae	ENSG00000184381	PLA2G6	phospholipase A2 group VI	999	999	2	380	-17069.7	-17066.1	7.33585	0.00675926	1	0.106362
Mormoopidae	ENSG00000185033	SEMA4B	semaphorin 4B	924.778	924.778	1	NA	-21665.2	-21663.1	4.12006	0.0423775	1	0.302921
Mormoopidae	ENSG00000188211	NCR3LG1	natural killer cell cytotoxicity receptor 3 ligand 1	59.5477	59.5477	3	101	-7773.62	-7767.22	12.8074	0.000345257	0.124382	0.0127604
Mormoopidae	ENSG00000188760	TMEM198	transmembrane protein 198	2.64982	2.64982	1	NA	-11352.2	-11270.3	163.659	0	0	8.10024e-23
Mormoopidae	ENSG00000196151	WDSUB1	WD repeat, sterile alpha motif and U-box domain containing 1	26.9314	26.9314	5	44	-9311.15	-9308.18	5.93558	0.0148382	1	0.168177
Mormoopidae	ENSG00000197106	SLC6A17	solute carrier family 6 member 17	128.327	128.327	1	NA	-9951.36	-9947.4	7.928	0.00486755	0.862301	0.0884632
Mormoopidae	ENSG00000197971	MBP	myelin basic protein	17.9345	17.9345	4	19	-3825.3	-3822.61	5.39487	0.020196	1	0.200281
Mormoopidae	ENSG00000198910	L1CAM	L1 cell adhesion molecule	7.87463	7.87463	32	19	-18094.7	-18089.2	11.0428	0.000890319	0.257029	0.0263686
Mormoopidae	ENSG00000213186	TRIM59	tripartite motif containing 59	318.429	318.429	1	NA	-6021.78	-6019.39	4.77325	0.0289052	1	0.240319
Mormoopidae	ENSG00000213203	GIMAP1	GTPase, IMAP family member 1	999	999	1	NA	-10701.5	-10693.5	15.9968	6.34498e-05	0.0294071	0.00301687
Mormoopidae	ENSG00000214309	MBLAC1	metallo-beta-lactamase domain containing 1	333.166	333.166	3	109	-6429.8	-6424.82	9.94883	0.00160951	0.404701	0.0415696
Mormoopidae	ENSG00000221963	APOL6	apolipoprotein L6	84.4282	84.4282	10	17	-14559.2	-14556.2	6.08479	0.0136351	1	0.160571
Mormoopidae	ENSG00000235568	NFAM1	NFAT activating protein with ITAM motif 1	259.414	259.414	2	165	-8471	-8467.1	7.80198	0.00521891	0.889621	0.091266
Mormoopidae	ENSG00000262655	SPON1	spondin 1	3.04137	3.04137	1	NA	-11947.9	-11938.3	19.3291	1.10016e-05	0.00624703	0.000640881

## Sheet: Phyllostomidae
branch	ensembl_code	short_gene_name	description	fground_w_2a	fground_w_2b	num_sites	median_itvl	null_lnL	alt_lnL	chitest	p-value	FDR	rFDR
Phyllostomidae	ENSG00000002726	AOC1	amine oxidase, copper containing 1	998.999	998.999	8	26	-18485.9	-18481	9.9102	0.00164366	0.408905	0.0419495
Phyllostomidae	ENSG00000004809	SLC22A16	solute carrier family 22 member 16	78.0927	78.0927	4	114	-8328.13	-8324.87	6.51156	0.0107175	1	0.14109
Phyllostomidae	ENSG00000006638	TBXA2R	thromboxane A2 receptor	233.187	233.187	3	36	-6811.41	-6808.84	5.1366	0.0234265	1	0.219043
Phyllostomidae	ENSG00000010361	FUZ	fuzzy planar cell polarity protein	52.2183	52.2183	3	5	-7963.16	-7960.86	4.60615	0.0318575	1	0.254591
Phyllostomidae	ENSG00000013573	DDX11	DEAD/H-box helicase 11	125.13	125.13	2	102	-6276.94	-6272.28	9.33331	0.00225026	0.504189	0.0517874
Phyllostomidae	ENSG00000019144	PHLDB1	pleckstrin homology like domain family B member 1	40.4621	40.4621	2	538	-27933.9	-27931.6	4.56579	0.0326167	1	0.258706
Phyllostomidae	ENSG00000039319	ZFYVE16	zinc finger FYVE-type containing 16	80.5627	80.5627	1	NA	-29367.6	-29365.2	4.718	0.0298484	1	0.244586
Phyllostomidae	ENSG00000042980	ADAM28	ADAM metallopeptidase domain 28	11.0654	11.0654	15	32	-11165.8	-11153.9	23.7018	1.12476e-06	0.000784059	8.04364e-05
Phyllostomidae	ENSG00000047056	WDR37	WD repeat domain 37	205.133	205.133	1	NA	-8268.51	-8266.17	4.68995	0.0303396	1	0.245966
Phyllostomidae	ENSG00000048991	R3HDM1	R3H domain containing 1	168.512	168.512	2	113	-11911.5	-11909.5	3.97917	0.0460664	1	0.315134
Phyllostomidae	ENSG00000059122	FLYWCH1	FLYWCH-type zinc finger 1	7.61608	7.61608	11	32	-13898.9	-13896.3	5.15025	0.023243	1	0.218036
Phyllostomidae	ENSG00000059378	PARP12	poly(ADP-ribose) polymerase family member 12	40.0036	40.0036	3	240	-14690.6	-14685.7	9.80045	0.00174469	0.427067	0.0438126
Phyllostomidae	ENSG00000060491	OGFR	opioid growth factor receptor	25.1072	25.1072	10	21	-12137.2	-12132.8	8.68708	0.00320474	0.632346	0.0649533
Phyllostomidae	ENSG00000064703	DDX20	DEAD-box helicase 20	999	999	8	26	-23447.6	-23443.7	7.89921	0.00494563	0.868381	0.0892376
Phyllostomidae	ENSG00000068831	RASGRP2	RAS guanyl releasing protein 2	138.172	138.172	1	NA	-8582.23	-8577.86	8.75045	0.00309525	0.622117	0.0639122
Phyllostomidae	ENSG00000069998	HDHD5	haloacid dehalogenase like hydrolase domain containing 5	59.7239	59.7239	2	235	-10539.5	-10536.1	6.92417	0.00850386	1	0.122828
Phyllostomidae	ENSG00000070061	ELP1	elongator complex protein 1	52.445	52.445	1	NA	-21824.4	-21821.8	5.27923	0.0215812	1	0.21001
Phyllostomidae	ENSG00000070601	FRMPD1	FERM and PDZ domain containing 1	56.0402	56.0402	5	64	-19469.6	-19466	7.21729	0.00722048	1	0.11065
Phyllostomidae	ENSG00000070985	TRPM5	transient receptor potential cation channel subfamily M member 5	170.362	170.362	2	3	-17253.3	-17250.5	5.68074	0.0171522	1	0.18134
Phyllostomidae	ENSG00000076356	PLXNA2	plexin A2	904.463	904.463	1	NA	-24896.1	-24892.1	7.9501	0.00480848	0.857172	0.0881168
Phyllostomidae	ENSG00000077420	APBB1IP	amyloid beta precursor protein binding family B member 1 interacting protein	999	999	1	NA	-10788.3	-10785	6.58167	0.0103034	1	0.138369
Phyllostomidae	ENSG00000077616	NAALAD2	N-acetylated alpha-linked acidic dipeptidase 2	31.5584	31.5584	5	165	-8619.62	-8615.36	8.52281	0.00350723	0.683213	0.0700907
Phyllostomidae	ENSG00000078269	SYNJ2	synaptojanin 2	999	999	3	121	-28397.5	-28394.2	6.55771	0.010443	1	0.139397
Phyllostomidae	ENSG00000078589	P2RY10	purinergic receptor P2Y10	37.7016	37.7016	2	12	-4544.22	-4541.38	5.6922	0.0170404	1	0.180375
Phyllostomidae	ENSG00000082146	STRADB	STE20-related kinase adaptor beta	999	999	1	NA	-6802.98	-6800.1	5.75039	0.016485	1	0.177623
Phyllostomidae	ENSG00000083457	ITGAE	integrin subunit alpha E	19.8331	19.8331	7	40	-16720.4	-16714.2	12.3936	0.000430804	0.148944	0.0152801
Phyllostomidae	ENSG00000083844	ZNF264	zinc finger protein 264	70.894	70.894	2	29	-10880.9	-10877.3	7.16692	0.007426	1	0.112717
Phyllostomidae	ENSG00000086967	MYBPC2	myosin binding protein C, fast type	21.6582	21.6582	8	74	-19279.2	-19276.7	4.87895	0.0271861	1	0.234377
Phyllostomidae	ENSG00000086991	NOX4	NADPH oxidase 4	53.9558	53.9558	5	46	-7137.59	-7134.37	6.43051	0.0112176	1	0.144682
Phyllostomidae	ENSG00000088826	SMOX	spermine oxidase	35.1331	35.1331	1	NA	-8602.16	-8599.7	4.91576	0.0266127	1	0.232234
Phyllostomidae	ENSG00000089639	GMIP	GEM interacting protein	999	999	3	137	-13311.6	-13309.1	5.12119	0.0236355	1	0.220343
Phyllostomidae	ENSG00000092850	TEKT2	tektin 2	999	999	4	14	-5211.11	-5207.84	6.55371	0.0104666	1	0.139495
Phyllostomidae	ENSG00000100299	ARSA	arylsulfatase A	32.9612	32.9612	2	88	-11292.4	-11290.1	4.53919	0.0331273	1	0.261576
Phyllostomidae	ENSG00000100379	KCTD17	potassium channel tetramerization domain containing 17	350.253	350.253	2	62	-3550.02	-3548	4.02229	0.0449028	1	0.3133
Phyllostomidae	ENSG00000100523	DDHD1	DDHD domain containing 1	69.1957	69.1957	1	NA	-11333.6	-11330.6	6.02188	0.0141296	1	0.163605
Phyllostomidae	ENSG00000100767	PAPLN	papilin, proteoglycan like sulfated glycoprotein	35.4633	35.4633	1	NA	-17419.1	-17414.1	9.93386	0.00162266	0.405976	0.041649
Phyllostomidae	ENSG00000100979	PLTP	phospholipid transfer protein	99.7406	99.7406	3	133	-12735.9	-12731.3	9.19146	0.00243147	0.522505	0.0537393
Phyllostomidae	ENSG00000101213	PTK6	protein tyrosine kinase 6	63.0126	63.0126	4	67	-8145.56	-8142.66	5.79949	0.0160309	1	0.176012
Phyllostomidae	ENSG00000101916	TLR8	toll like receptor 8	36.6096	36.6096	5	88	-15373.7	-15369.9	7.56535	0.00595011	0.955383	0.0980293
Phyllostomidae	ENSG00000102098	SCML2	sex comb on midleg like 2 (Drosophila)	7.26584	7.26584	7	84	-10370.4	-10366.6	7.62031	0.00577144	0.946931	0.0971454
Phyllostomidae	ENSG00000102265	TIMP1	TIMP metallopeptidase inhibitor 1	91.0906	91.0906	2	52	-4854.42	-4852.1	4.62639	0.0314837	1	0.252908
Phyllostomidae	ENSG00000102878	HSF4	heat shock transcription factor 4	36.061	36.061	1	NA	-5785.15	-5782.93	4.43517	0.0352057	1	0.269879
Phyllostomidae	ENSG00000102890	ELMO3	engulfment and cell motility 3	9.64148	9.64148	14	35	-7073.12	-7070.73	4.78064	0.0287815	1	0.239971
Phyllostomidae	ENSG00000103018	CYB5B	cytochrome b5 type B	1.76124	1.76124	2	118	-3532.06	-3529.37	5.37295	0.0204513	1	0.201597
Phyllostomidae	ENSG00000103310	ZP2	zona pellucida glycoprotein 2	7.6478	7.6478	7	97	-9774.8	-9772.53	4.53435	0.0332211	1	0.261773
Phyllostomidae	ENSG00000104267	CA2	carbonic anhydrase 2	31.3264	31.3264	2	205	-7781.28	-7779.21	4.12944	0.0421433	1	0.302122
Phyllostomidae	ENSG00000104321	TRPA1	transient receptor potential cation channel subfamily A member 1	54.8524	54.8524	5	78	-17742.7	-17740.2	4.97382	0.0257338	1	0.228871
Phyllostomidae	ENSG00000104537	ANXA13	annexin A13	47.5758	47.5758	1	NA	-5877.75	-5873.52	8.45779	0.00363482	0.69611	0.0714137
Phyllostomidae	ENSG00000104894	CD37	CD37 molecule	150.462	150.462	5	47	-7262.29	-7258.95	6.67267	0.00979024	1	0.134769
Phyllostomidae	ENSG00000104946	TBC1D17	TBC1 domain family member 17	330.928	330.928	1	NA	-12128.5	-12125.9	5.18811	0.0227419	1	0.215332
Phyllostomidae	ENSG00000105223	PLD3	phospholipase D family member 3	999	999	1	NA	-10492.7	-10488.3	8.91558	0.00282748	0.58559	0.0600755
Phyllostomidae	ENSG00000105355	PLIN3	perilipin 3	52.5511	52.5511	4	53	-10477.8	-10475.8	3.98295	0.0459631	1	0.315123
Phyllostomidae	ENSG00000106006	HOXA6	homeobox A6	999	999	1	NA	-1812.49	-1806.55	11.8761	0.000568577	0.187655	0.0192515
Phyllostomidae	ENSG00000106348	IMPDH1	inosine monophosphate dehydrogenase 1	46.1277	46.1277	3	138	-7206.43	-7204.18	4.51334	0.0336316	1	0.2639
Phyllostomidae	ENSG00000106785	TRIM14	tripartite motif containing 14	999	999	1	NA	-5596.25	-5591.42	9.65941	0.00188384	0.446199	0.0457754
Phyllostomidae	ENSG00000106991	ENG	endoglin	95.9504	95.9504	5	111	-19959.3	-19954	10.5721	0.00114808	0.310533	0.0318575
Phyllostomidae	ENSG00000107731	UNC5B	unc-5 netrin receptor B	12.4021	12.4021	8	26	-12901.5	-12899.4	4.19122	0.0406337	1	0.295148
Phyllostomidae	ENSG00000108405	P2RX1	purinergic receptor P2X 1	59.1211	59.1211	6	28	-5848.98	-5845.9	6.16157	0.0130555	1	0.157365
Phyllostomidae	ENSG00000108679	LGALS3BP	galectin 3 binding protein	21.9547	21.9547	6	51	-16965.5	-16962.1	6.82918	0.00896804	1	0.12627
Phyllostomidae	ENSG00000108846	ABCC3	ATP binding cassette subfamily C member 3	23.9519	23.9519	1	NA	-23237.1	-23230.4	13.5393	0.000233623	0.0898267	0.00921529
Phyllostomidae	ENSG00000109321	AREG	amphiregulin	40.5352	40.5352	1	NA	-3103.89	-3101.94	3.88991	0.0485771	1	0.325931
Phyllostomidae	ENSG00000109685	NSD2	nuclear receptor binding SET domain protein 2	999	999	8	81	-28336.1	-28330.5	11.1071	0.000859969	0.251657	0.0258174
Phyllostomidae	ENSG00000110848	CD69	CD69 molecule	29.6258	29.6258	2	15	-3887.98	-3884.41	7.14444	0.00751966	1	0.113262
Phyllostomidae	ENSG00000111142	METAP2	methionyl aminopeptidase 2	106.872	106.872	1	NA	-6119.87	-6116.07	7.61025	0.00580374	0.946931	0.0972773
Phyllostomidae	ENSG00000111247	RAD51AP1	RAD51 associated protein 1	69.656	69.656	1	NA	-5908.57	-5905.58	5.96962	0.0145544	1	0.166323
Phyllostomidae	ENSG00000111331	OAS3	2'-5'-oligoadenylate synthetase 3	39.5566	39.5566	2	537	-14196.9	-14194.9	3.99981	0.0455053	1	0.314628
Phyllostomidae	ENSG00000111452	ADGRD1	adhesion G protein-coupled receptor D1	999	999	7	90	-20104.4	-20097.7	13.301	0.000265264	0.0980357	0.0100575
Phyllostomidae	ENSG00000112414	ADGRG6	adhesion G protein-coupled receptor G6	31.7445	31.7445	1	NA	-16705.3	-16702.9	4.84885	0.0276646	1	0.235892
Phyllostomidae	ENSG00000112425	EPM2A	EPM2A, laforin glucan phosphatase	29.6026	29.6026	4	12	-5819.88	-5817.89	3.98001	0.0460434	1	0.315127
Phyllostomidae	ENSG00000113073	SLC4A9	solute carrier family 4 member 9	77.2532	77.2532	5	171	-11918.7	-11916	5.48344	0.0191975	1	0.194445
Phyllostomidae	ENSG00000113296	THBS4	thrombospondin 4	382.36	382.36	3	187	-13735.4	-13729.8	11.2401	0.000800494	0.239653	0.024586
Phyllostomidae	ENSG00000113504	SLC12A7	solute carrier family 12 member 7	25.0376	25.0376	2	105	-14434.3	-14431.8	4.9939	0.0254368	1	0.227386
Phyllostomidae	ENSG00000114423	CBLB	Cbl proto-oncogene B	102.355	102.355	1	NA	-11864.3	-11860.2	8.27822	0.00401234	0.754444	0.0773982
Phyllostomidae	ENSG00000114904	NEK4	NIMA related kinase 4	111.124	111.124	3	67	-13810.9	-13808.4	5.07375	0.0242908	1	0.222265
Phyllostomidae	ENSG00000115221	ITGB6	integrin subunit beta 6	32.8689	32.8689	5	57	-11587.3	-11585	4.57381	0.0324644	1	0.258244
Phyllostomidae	ENSG00000115993	TRAK2	trafficking kinesin protein 2	262.108	262.108	2	45	-15632.6	-15628.8	7.56856	0.00593952	0.955383	0.0980215
Phyllostomidae	ENSG00000116661	FBXO2	F-box protein 2	999	999	1	NA	-3861.46	-3858.23	6.44744	0.0111112	1	0.143943
Phyllostomidae	ENSG00000117054	ACADM	acyl-CoA dehydrogenase, C-4 to C-12 straight chain	78.5751	78.5751	2	229	-8923.27	-8921.18	4.17998	0.0409043	1	0.296135
Phyllostomidae	ENSG00000117335	CD46	CD46 molecule	59.2183	59.2183	5	49	-16726.3	-16721.6	9.43554	0.00212821	0.485311	0.0497879
Phyllostomidae	ENSG00000117525	F3	coagulation factor III, tissue factor	34.5668	34.5668	3	53	-8777.43	-8773.91	7.02659	0.00803083	1	0.11823
Phyllostomidae	ENSG00000118217	ATF6	activating transcription factor 6	119.247	119.247	1	NA	-23682.5	-23679.1	6.82928	0.00896754	1	0.126209
Phyllostomidae	ENSG00000118491	ZC2HC1B	zinc finger C2HC-type containing 1B	51.814	51.814	1	NA	-2294.26	-2292.24	4.04471	0.04431	1	0.311063
Phyllostomidae	ENSG00000118762	PKD2	polycystin 2, transient receptor potential cation channel	566.892	566.892	3	219	-12895.2	-12893.2	4.07039	0.0436411	1	0.307594
Phyllostomidae	ENSG00000119004	CYP20A1	cytochrome P450 family 20 subfamily A member 1	999	999	1	NA	-8800.13	-8797.53	5.21081	0.0224468	1	0.213675
Phyllostomidae	ENSG00000119737	GPR75	G protein-coupled receptor 75	45.416	45.416	2	110	-9457.48	-9454.85	5.24681	0.0219871	1	0.21212
Phyllostomidae	ENSG00000120539	MASTL	microtubule associated serine/threonine kinase like	26.7198	26.7198	4	68	-11587.6	-11584.4	6.42785	0.0112344	1	0.144724
Phyllostomidae	ENSG00000120662	MTRF1	mitochondrial translation release factor 1	141.99	141.99	1	NA	-8504.96	-8502.66	4.58799	0.0321967	1	0.256763
Phyllostomidae	ENSG00000120690	ELF1	E74 like ETS transcription factor 1	316.003	316.003	4	147	-10488.8	-10485.1	7.36671	0.00664424	1	0.105116
Phyllostomidae	ENSG00000121940	CLCC1	chloride channel CLIC like 1	66.1135	66.1135	4	21	-16807.9	-16804.6	6.63749	0.00998544	1	0.135263
Phyllostomidae	ENSG00000122188	LAX1	lymphocyte transmembrane adaptor 1	27.1486	27.1486	2	229	-6555.05	-6551.33	7.44194	0.00637212	0.998826	0.102782
Phyllostomidae	ENSG00000122223	CD244	CD244 molecule	998.99	998.99	1	NA	-7819.54	-7817.06	4.97326	0.0257421	1	0.228878
Phyllostomidae	ENSG00000122490	PQLC1	PQ loop repeat containing 1	91.657	91.657	4	91	-6575.55	-6573.49	4.12221	0.0423238	1	0.302567
Phyllostomidae	ENSG00000124143	ARHGAP40	Rho GTPase activating protein 40	999	999	11	31	-8944.45	-8938	12.9	0.000328588	0.119888	0.0122993
Phyllostomidae	ENSG00000124203	ZNF831	zinc finger protein 831	998.999	998.999	3	134	-14181.4	-14175.8	11.1567	0.000837284	0.24841	0.0254843
Phyllostomidae	ENSG00000124391	IL17C	interleukin 17C	999	999	3	12	-2535.08	-2528.66	12.8509	0.00033731	0.122032	0.0125192
Phyllostomidae	ENSG00000124587	PEX6	peroxisomal biogenesis factor 6	450.567	450.567	3	156	-17199.6	-17193.7	11.8572	0.000574383	0.188692	0.0193579
Phyllostomidae	ENSG00000125485	DDX31	DEAD-box helicase 31	14.3441	14.3441	4	241	-20648.1	-20645.1	5.91435	0.0150181	1	0.169224
Phyllostomidae	ENSG00000125637	PSD4	pleckstrin and Sec7 domain containing 4	21.2874	21.2874	7	89	-11159.1	-11155.6	6.89412	0.00864795	1	0.12369
Phyllostomidae	ENSG00000125735	TNFSF14	TNF superfamily member 14	999	999	6	20	-4283.14	-4278.77	8.73231	0.00312621	0.625527	0.0641726
Phyllostomidae	ENSG00000125848	FLRT3	fibronectin leucine rich transmembrane protein 3	940.062	940.062	3	58	-8547.43	-8544.47	5.91258	0.0150331	1	0.169315
Phyllostomidae	ENSG00000126337	KRT36	keratin 36	999	999	1	NA	-5166.69	-5163.37	6.64386	0.00994982	1	0.135099
Phyllostomidae	ENSG00000126895	AVPR2	arginine vasopressin receptor 2	11.9778	11.9778	5	17	-4423.77	-4421.71	4.12298	0.0423044	1	0.302558
Phyllostomidae	ENSG00000128313	APOL5	apolipoprotein L5	51.5648	51.5648	5	19	-8391.07	-8388.65	4.83841	0.0278326	1	0.236087
Phyllostomidae	ENSG00000129197	RPAIN	RPA interacting protein	160.449	160.449	1	NA	-5478.72	-5476.56	4.32395	0.0375795	1	0.281566
Phyllostomidae	ENSG00000129680	MAP7D3	MAP7 domain containing 3	7.11743	7.11743	21	12	-13460.8	-13456.1	9.34995	0.00222991	0.503151	0.0517246
Phyllostomidae	ENSG00000130700	GATA5	GATA binding protein 5	12.5441	12.5441	6	28	-6380	-6376.99	6.03732	0.0140066	1	0.162891
Phyllostomidae	ENSG00000130701	RBBP8NL	RBBP8 N-terminal like	17.4183	17.4183	3	77	-6495.72	-6493.5	4.4329	0.0352526	1	0.270461
Phyllostomidae	ENSG00000131187	F12	coagulation factor XII	56.2022	56.2022	1	NA	-14851.1	-14848.5	5.25132	0.0219301	1	0.212014
Phyllostomidae	ENSG00000131400	NAPSA	napsin A aspartic peptidase	444.087	444.087	3	40	-5843.61	-5840.84	5.53951	0.0185918	1	0.190854
Phyllostomidae	ENSG00000131459	GFPT2	glutamine-fructose-6-phosphate transaminase 2	33.8875	33.8875	5	91	-11472	-11462.7	18.4994	1.69959e-05	0.00922316	0.000948162
Phyllostomidae	ENSG00000131944	FAAP24	Fanconi anemia core complex associated protein 24	509.98	509.98	1	NA	-3884.66	-3878.56	12.2057	0.000476449	0.161469	0.0165651
Phyllostomidae	ENSG00000132740	IGHMBP2	immunoglobulin mu binding protein 2	79.6454	79.6454	7	76	-24069.3	-24065	8.6116	0.00334029	0.655385	0.0672358
Phyllostomidae	ENSG00000133980	VRTN	vertebrae development associated	26.8083	26.8083	7	49	-8917.02	-8914.39	5.24828	0.0219685	1	0.212119
Phyllostomidae	ENSG00000134278	SPIRE1	spire type actin nucleation factor 1	60.2934	60.2934	1	NA	-9828.03	-9825.93	4.2027	0.0403597	1	0.294013
Phyllostomidae	ENSG00000134962	KLB	klotho beta	17.4874	17.4874	9	99	-15161.6	-15158.9	5.48841	0.0191429	1	0.194321
Phyllostomidae	ENSG00000135046	ANXA1	annexin A1	315.555	315.555	1	NA	-9586.28	-9537.73	97.0994	0	0	8.10024e-23
Phyllostomidae	ENSG00000135454	B4GALNT1	beta-1,4-N-acetyl-galactosaminyltransferase 1	426.73	426.73	2	363	-7565.7	-7562	7.41654	0.00646271	1	0.103171
Phyllostomidae	ENSG00000135476	ESPL1	extra spindle pole bodies like 1, separase	52.2353	52.2353	3	125	-10301.6	-10297.7	7.81613	0.00517818	0.885426	0.0908719
Phyllostomidae	ENSG00000135763	URB2	URB2 ribosome biogenesis 2 homolog (S. cerevisiae)	124.217	124.217	2	163	-13081.2	-13079.2	3.98424	0.0459278	1	0.315104
Phyllostomidae	ENSG00000135899	SP110	SP110 nuclear body protein	107.171	107.171	4	87	-20755.9	-20749.8	12.2669	0.000461067	0.157501	0.016158
Phyllostomidae	ENSG00000136052	SLC41A2	solute carrier family 41 member 2	999	999	1	NA	-13102.5	-13099.2	6.63299	0.0100107	1	0.135298
Phyllostomidae	ENSG00000136160	EDNRB	endothelin receptor type B	27.4046	27.4046	2	187	-9649.02	-9646.97	4.11018	0.0426259	1	0.303356
Phyllostomidae	ENSG00000136449	MYCBPAP	MYCBP associated protein	13.7949	13.7949	5	48	-11269.8	-11267.4	4.71714	0.0298634	1	0.244692
Phyllostomidae	ENSG00000137218	FRS3	fibroblast growth factor receptor substrate 3	68.4099	68.4099	4	66	-8567.49	-8564.62	5.75069	0.0164822	1	0.177486
Phyllostomidae	ENSG00000137273	FOXF2	forkhead box F2	331.229	331.229	1	NA	-3716.63	-3714.61	4.02771	0.0447586	1	0.312963
Phyllostomidae	ENSG00000137522	RNF121	ring finger protein 121	29.7356	29.7356	10	15	-4059.89	-4055.21	9.37686	0.00219742	0.498443	0.0511351
Phyllostomidae	ENSG00000137727	ARHGAP20	Rho GTPase activating protein 20	165.799	165.799	3	128	-14761.5	-14756	10.9932	0.000914457	0.262851	0.0269658
Phyllostomidae	ENSG00000137965	IFI44	interferon induced protein 44	66.4308	66.4308	6	47	-9898.05	-9892.87	10.3442	0.00129881	0.345847	0.0354803
Phyllostomidae	ENSG00000138073	PREB	prolactin regulatory element binding	41.4036	41.4036	3	126	-7288.42	-7285.92	5.00742	0.025239	1	0.226448
Phyllostomidae	ENSG00000138134	STAMBPL1	STAM binding protein like 1	273.708	273.708	6	21	-8176.52	-8164.44	24.163	8.85182e-07	0.00062725	6.43494e-05
Phyllostomidae	ENSG00000138380	CARF	calcium responsive transcription factor	99.2498	99.2498	3	184	-6900.84	-6898.83	4.01272	0.0451583	1	0.313692
Phyllostomidae	ENSG00000139354	GAS2L3	growth arrest specific 2 like 3	30.6864	30.6864	4	22	-10858.4	-10855.4	5.92869	0.0148963	1	0.168421
Phyllostomidae	ENSG00000139364	TMEM132B	transmembrane protein 132B	7.6504	7.6504	25	25	-22786.7	-22784.5	4.30749	0.0379448	1	0.282379
Phyllostomidae	ENSG00000139974	SLC38A6	solute carrier family 38 member 6	420.638	420.638	2	48	-6622.6	-6619.36	6.4976	0.010802	1	0.141515
Phyllostomidae	ENSG00000139990	DCAF5	DDB1 and CUL4 associated factor 5	38.346	38.346	4	50	-15481.9	-15478.7	6.49874	0.0107951	1	0.141395
Phyllostomidae	ENSG00000140199	SLC12A6	solute carrier family 12 member 6	65.9839	65.9839	2	17	-15058.5	-15055.3	6.2766	0.0122343	1	0.152646
Phyllostomidae	ENSG00000140287	HDC	histidine decarboxylase	64.3034	64.3034	2	95	-9000.26	-8997.41	5.70732	0.0168943	1	0.179393
Phyllostomidae	ENSG00000140521	POLG	DNA polymerase gamma, catalytic subunit	41.3478	41.3478	1	NA	-25557.6	-25554.9	5.48808	0.0191466	1	0.194322
Phyllostomidae	ENSG00000140577	CRTC3	CREB regulated transcription coactivator 3	8.36216	8.36216	19	18	-12833.1	-12830.6	4.91213	0.0266688	1	0.232493
Phyllostomidae	ENSG00000140829	DHX38	DEAH-box helicase 38	35.2582	35.2582	1	NA	-15652.6	-15650.1	5.00909	0.0252145	1	0.22637
Phyllostomidae	ENSG00000141526	SLC16A3	solute carrier family 16 member 3	77.5818	77.5818	4	93	-7949.32	-7944.66	9.31364	0.00227455	0.505244	0.0519446
Phyllostomidae	ENSG00000142892	PIGK	phosphatidylinositol glycan anchor biosynthesis class K	41.3607	41.3607	1	NA	-6507.82	-6505.59	4.46442	0.0346079	1	0.267211
Phyllostomidae	ENSG00000142949	PTPRF	protein tyrosine phosphatase, receptor type F	81.3893	81.3893	2	183	-21245.7	-21243.2	5.14784	0.0232753	1	0.218144
Phyllostomidae	ENSG00000143127	ITGA10	integrin subunit alpha 10	7.91166	7.91166	10	39	-13003.4	-13001.3	4.20477	0.0403104	1	0.293885
Phyllostomidae	ENSG00000143228	NUF2	NUF2, NDC80 kinetochore complex component	999	999	3	49	-10126.2	-10123.2	6.04063	0.0139803	1	0.162882
Phyllostomidae	ENSG00000143578	CREB3L4	cAMP responsive element binding protein 3 like 4	305.075	305.075	1	NA	-6099.53	-6095.55	7.94629	0.00481861	0.857172	0.0882209
Phyllostomidae	ENSG00000143867	OSR1	odd-skipped related transciption factor 1	999	999	1	NA	-3004.37	-3001.98	4.79536	0.0285364	1	0.239592
Phyllostomidae	ENSG00000144909	OSBPL11	oxysterol binding protein like 11	999	999	2	484	-12843.6	-12840.9	5.55841	0.0183921	1	0.190188
Phyllostomidae	ENSG00000144959	NCEH1	neutral cholesterol ester hydrolase 1	31.5582	31.5582	3	95	-10168.1	-10166.1	3.90505	0.0481413	1	0.324244
Phyllostomidae	ENSG00000145293	ENOPH1	enolase-phosphatase 1	999	999	2	56	-4855.2	-4850.14	10.1297	0.00145902	0.377943	0.0387731
Phyllostomidae	ENSG00000146083	RNF44	ring finger protein 44	116.509	116.509	1	NA	-6241.73	-6238.79	5.89299	0.0152013	1	0.169986
Phyllostomidae	ENSG00000146205	ANO7	anoctamin 7	14.6572	14.6572	5	100	-9926.95	-9922.5	8.90105	0.00285007	0.588845	0.0604094
Phyllostomidae	ENSG00000146859	TMEM140	transmembrane protein 140	16.0884	16.0884	12	13	-7468.05	-7465.61	4.87778	0.0272046	1	0.234447
Phyllostomidae	ENSG00000146872	TLK2	tousled like kinase 2	999	999	1	NA	-6974.83	-6971.38	6.9194	0.00852656	1	0.122954
Phyllostomidae	ENSG00000146909	NOM1	nucleolar protein with MIF4G domain 1	999	999	7	30	-20835.2	-20831.1	8.06224	0.00451973	0.826291	0.0847689
Phyllostomidae	ENSG00000147082	CCNB3	cyclin B3	109.002	109.002	1	NA	-12203.5	-12201.3	4.25515	0.0391315	1	0.288767
Phyllostomidae	ENSG00000147234	FRMPD3	FERM and PDZ domain containing 3	62.2567	62.2567	3	97	-8033.47	-8030.89	5.1585	0.0231328	1	0.217628
Phyllostomidae	ENSG00000147889	CDKN2A	cyclin dependent kinase inhibitor 2A	486.544	486.544	2	1	-2292.85	-2286.09	13.5084	0.000237504	0.0902107	0.00926328
Phyllostomidae	ENSG00000148180	GSN	gelsolin	107.132	107.132	4	53	-14614.3	-14610.9	6.67446	0.00978042	1	0.134717
Phyllostomidae	ENSG00000148400	NOTCH1	notch 1	67.6822	67.6822	1	NA	-22337.1	-22334.7	4.78706	0.0286743	1	0.239848
Phyllostomidae	ENSG00000148926	ADM	adrenomedullin	999	999	2	134	-4024.63	-4020.34	8.58159	0.00339578	0.664751	0.0681966
Phyllostomidae	ENSG00000151651	ADAM8	ADAM metallopeptidase domain 8	998.997	998.997	1	NA	-13331.6	-13329.5	4.31491	0.0377799	1	0.282098
Phyllostomidae	ENSG00000151689	INPP1	inositol polyphosphate-1-phosphatase	86.0571	86.0571	1	NA	-9875.3	-9872.27	6.04807	0.0139215	1	0.162841
Phyllostomidae	ENSG00000151834	GABRA2	gamma-aminobutyric acid type A receptor alpha2 subunit	31.4702	31.4702	1	NA	-4262.93	-4260.48	4.8983	0.0268832	1	0.233437
Phyllostomidae	ENSG00000152661	GJA1	gap junction protein alpha 1	19.4817	19.4817	2	1	-6581.77	-6579.83	3.89257	0.0485002	1	0.325868
Phyllostomidae	ENSG00000152684	PELO	pelota mRNA surveillance and ribosome rescue factor	30.1048	30.1048	1	NA	-6809.93	-6807.9	4.05941	0.0439259	1	0.309107
Phyllostomidae	ENSG00000153064	BANK1	B-cell scaffold protein with ankyrin repeats 1	62.2347	62.2347	1	NA	-12078.2	-12076.1	4.33138	0.037416	1	0.28058
Phyllostomidae	ENSG00000153253	SCN3A	sodium voltage-gated channel alpha subunit 3	12.4221	12.4221	1	NA	-15278.5	-15276.4	4.11568	0.0424874	1	0.30303
Phyllostomidae	ENSG00000153283	CD96	CD96 molecule	24.5865	24.5865	4	101	-9865.53	-9863.17	4.72274	0.0297662	1	0.24436
Phyllostomidae	ENSG00000154415	PPP1R3A	protein phosphatase 1 regulatory subunit 3A	16.3135	16.3135	15	45	-28349.6	-28344.6	10.1028	0.00148048	0.381199	0.0391071
Phyllostomidae	ENSG00000154864	PIEZO2	piezo type mechanosensitive ion channel component 2	18.3925	18.3925	1	NA	-20727.2	-20722.6	9.2865	0.00230849	0.511109	0.0524345
Phyllostomidae	ENSG00000154920	EME1	essential meiotic structure-specific endonuclease 1	39.6613	39.6613	1	NA	-9897.13	-9894.95	4.36761	0.0366282	1	0.276607
Phyllostomidae	ENSG00000156510	HKDC1	hexokinase domain containing 1	25.1396	25.1396	3	318	-11634.5	-11632	4.90841	0.0267263	1	0.232533
Phyllostomidae	ENSG00000157119	KLHL40	kelch like family member 40	999	999	6	59	-9323.35	-9320.35	6.00512	0.0142644	1	0.164488
Phyllostomidae	ENSG00000158156	XKR8	XK related 8	97.467	97.467	6	32	-6309.56	-6303.75	11.6279	0.000649699	0.209423	0.0214846
Phyllostomidae	ENSG00000158445	KCNB1	potassium voltage-gated channel subfamily B member 1	76.6547	76.6547	3	158	-9010.43	-9007.26	6.35362	0.0117142	1	0.148449
Phyllostomidae	ENSG00000159069	FBXW5	F-box and WD repeat domain containing 5	27.3962	27.3962	1	NA	-12571.7	-12569.7	4.14851	0.0416713	1	0.300443
Phyllostomidae	ENSG00000159403	C1R	complement C1r	29.6768	29.6768	3	167	-19000.6	-18998.3	4.58997	0.0321595	1	0.2567
Phyllostomidae	ENSG00000159618	ADGRG5	adhesion G protein-coupled receptor G5	143.631	143.631	5	35	-9273.32	-9267	12.6325	0.000379094	0.134315	0.0137793
Phyllostomidae	ENSG00000159917	ZNF235	zinc finger protein 235	28.0387	28.0387	3	82	-10645	-10642.8	4.35429	0.0369158	1	0.277687
Phyllostomidae	ENSG00000160188	RSPH1	radial spoke head 1 homolog	999	999	1	NA	-5147.62	-5144.03	7.17424	0.00739577	1	0.112552
Phyllostomidae	ENSG00000160710	ADAR	adenosine deaminase, RNA specific	121.782	121.782	2	113	-28103.9	-28101	5.65223	0.0174332	1	0.182994
Phyllostomidae	ENSG00000160752	FDPS	farnesyl diphosphate synthase	999	999	1	NA	-12546.6	-12543.5	6.1039	0.0134884	1	0.160207
Phyllostomidae	ENSG00000160791	CCR5	C-C motif chemokine receptor 5 (gene/pseudogene)	999	999	2	5	-9412.3	-9402.33	19.9385	7.99725e-06	0.00469658	0.000481821
Phyllostomidae	ENSG00000160883	HK3	hexokinase 3	999	999	6	77	-12775.9	-12771.7	8.51056	0.00353091	0.683259	0.0701147
Phyllostomidae	ENSG00000161944	ASGR2	asialoglycoprotein receptor 2	31.1774	31.1774	1	NA	-6381.35	-6378.28	6.13902	0.0132231	1	0.158898
Phyllostomidae	ENSG00000162267	ITIH3	inter-alpha-trypsin inhibitor heavy chain 3	110.79	110.79	3	198	-19299.8	-19296.5	6.56643	0.010392	1	0.139202
Phyllostomidae	ENSG00000162493	PDPN	podoplanin	869.786	869.786	2	9	-5064.59	-5061.27	6.64618	0.00993685	1	0.135096
Phyllostomidae	ENSG00000162624	LHX8	LIM homeobox 8	999	999	2	287	-2719.05	-2716.63	4.84861	0.0276685	1	0.235947
Phyllostomidae	ENSG00000162949	CAPN13	calpain 13	33.909	33.909	2	454	-13186.8	-13181.7	10.115	0.00147065	0.379808	0.0389644
Phyllostomidae	ENSG00000163013	FBXO41	F-box protein 41	286.801	286.801	1	NA	-8148.63	-8143.39	10.477	0.00120872	0.325906	0.0334346
Phyllostomidae	ENSG00000163346	PBXIP1	PBX homeobox interacting protein 1	219.282	219.282	4	226	-19833.6	-19827.8	11.4774	0.000704489	0.21573	0.0221316
Phyllostomidae	ENSG00000163638	ADAMTS9	ADAM metallopeptidase with thrombospondin type 1 motif 9	4.86851	4.86851	13	44	-26118	-26115.4	5.11292	0.0237483	1	0.220697
Phyllostomidae	ENSG00000163666	HESX1	HESX homeobox 1	573.986	573.986	1	NA	-2325.65	-2322.94	5.42161	0.019889	1	0.19858
Phyllostomidae	ENSG00000163714	U2SURP	U2 snRNP associated SURP domain containing	516.212	516.212	1	NA	-11566.5	-11559.8	13.3764	0.000254806	0.0945784	0.00970277
Phyllostomidae	ENSG00000163755	HPS3	HPS3, biogenesis of lysosomal organelles complex 2 subunit 1	148.125	148.125	4	73	-13801.9	-13798.9	6.09086	0.0135883	1	0.160438
Phyllostomidae	ENSG00000163931	TKT	transketolase	999	999	1	NA	-12743.1	-12739.6	6.94219	0.00841858	1	0.121997
Phyllostomidae	ENSG00000164221	CCDC112	coiled-coil domain containing 112	631.225	631.225	2	125	-2879.99	-2877.95	4.09804	0.042933	1	0.304065
Phyllostomidae	ENSG00000164251	F2RL1	F2R like trypsin receptor 1	65.7564	65.7564	1	NA	-5678.11	-5675.49	5.23057	0.0221933	1	0.212453
Phyllostomidae	ENSG00000164970	FAM219A	family with sequence similarity 219 member A	61.3829	61.3829	2	50	-1975.98	-1973.51	4.9445	0.0261738	1	0.2304
Phyllostomidae	ENSG00000165168	CYBB	cytochrome b-245 beta chain	53.5532	53.5532	3	43	-7599.18	-7596.12	6.10861	0.0134525	1	0.160145
Phyllostomidae	ENSG00000165480	SKA3	spindle and kinetochore associated complex subunit 3	999	999	3	4	-4183.45	-4179.69	7.52598	0.00608155	0.96743	0.0992483
Phyllostomidae	ENSG00000165643	SOHLH1	spermatogenesis and oogenesis specific basic helix-loop-helix 1	10.9467	10.9467	1	NA	-4574.04	-4571.89	4.2985	0.0381461	1	0.283397
Phyllostomidae	ENSG00000165752	STK32C	serine/threonine kinase 32C	999	999	3	4	-5956.87	-5951.67	10.397	0.0012622	0.338199	0.0346957
Phyllostomidae	ENSG00000165953	SERPINA12	serpin family A member 12	32.2468	32.2468	6	43	-9381.89	-9376.1	11.5692	0.000670523	0.209825	0.0217858
Phyllostomidae	ENSG00000166436	TRIM66	tripartite motif containing 66	51.8235	51.8235	2	755	-11447.7	-11445.2	4.86508	0.0274055	1	0.235283
Phyllostomidae	ENSG00000166482	MFAP4	microfibril associated protein 4	999	999	2	30	-4502.93	-4496.46	12.947	0.000320439	0.117415	0.0120455
Phyllostomidae	ENSG00000166509	CLEC3A	C-type lectin domain family 3 member A	62.4887	62.4887	1	NA	-2057.38	-2054.71	5.35134	0.0207063	1	0.203734
Phyllostomidae	ENSG00000166634	SERPINB12	serpin family B member 12	38.6868	38.6868	5	55	-7347.48	-7344.06	6.85042	0.00886206	1	0.126015
Phyllostomidae	ENSG00000166825	ANPEP	alanyl aminopeptidase, membrane	19.7095	19.7095	3	345	-29443.5	-29439.9	7.19028	0.00732997	1	0.111938
Phyllostomidae	ENSG00000166866	MYO1A	myosin IA	47.0563	47.0563	1	NA	-14044.5	-14041.9	5.11432	0.0237291	1	0.220697
Phyllostomidae	ENSG00000166927	MS4A7	membrane spanning 4-domains A7	35.8423	35.8423	11	15	-6082.44	-6079.85	5.18469	0.0227867	1	0.215524
Phyllostomidae	ENSG00000167178	ISLR2	immunoglobulin superfamily containing leucine rich repeat 2	20.114	20.114	2	31	-10479.2	-10476.3	5.89907	0.0151488	1	0.169766
Phyllostomidae	ENSG00000167525	PROCA1	protein interacting with cyclin A1	999	999	2	67	-6382.48	-6380.37	4.22965	0.0397235	1	0.290697
Phyllostomidae	ENSG00000167612	ANKRD33	ankyrin repeat domain 33	137.546	137.546	1	NA	-4194.41	-4190.63	7.55873	0.00597201	0.957107	0.0981893
Phyllostomidae	ENSG00000167757	KLK11	kallikrein related peptidase 11	13.7299	13.7299	3	70	-4241.48	-4239.37	4.23292	0.0396473	1	0.290623
Phyllostomidae	ENSG00000167895	TMC8	transmembrane channel like 8	23.9478	23.9478	5	35	-7827.42	-7824.87	5.11552	0.0237128	1	0.220673
Phyllostomidae	ENSG00000168096	ANKS3	ankyrin repeat and sterile alpha motif domain containing 3	349.251	349.251	1	NA	-7353.55	-7351.49	4.12149	0.0423418	1	0.30286
Phyllostomidae	ENSG00000168356	SCN11A	sodium voltage-gated channel alpha subunit 11	41.5254	41.5254	8	65	-23130.5	-23123.3	14.3339	0.000153081	0.0646573	0.00663318
Phyllostomidae	ENSG00000168453	HR	HR, lysine demethylase and nuclear receptor corepressor	999	999	1	NA	-21916.4	-21913.9	4.99736	0.0253861	1	0.227164
Phyllostomidae	ENSG00000168803	ADAL	adenosine deaminase like	540.378	540.378	2	14	-5537.1	-5532.5	9.19949	0.00242082	0.521523	0.0536119
Phyllostomidae	ENSG00000169194	IL13	interleukin 13	85.6554	85.6554	3	23	-1746.61	-1743.6	6.02806	0.0140802	1	0.163394
Phyllostomidae	ENSG00000169696	ASPSCR1	ASPSCR1, UBX domain containing tether for SLC2A4	68.5657	68.5657	1	NA	-4164.6	-4161.95	5.29134	0.0214317	1	0.209233
Phyllostomidae	ENSG00000170037	CNTROB	centrobin, centriole duplication and spindle assembly protein	51.5692	51.5692	3	133	-7214.87	-7211.25	7.23452	0.00715151	1	0.109784
Phyllostomidae	ENSG00000170430	MGMT	O-6-methylguanine-DNA methyltransferase	24.7672	24.7672	1	NA	-6213.43	-6211.09	4.68769	0.0303795	1	0.245967
Phyllostomidae	ENSG00000170561	IRX2	iroquois homeobox 2	999	999	2	2	-6608.47	-6602.98	10.9873	0.000917362	0.262851	0.0269878
Phyllostomidae	ENSG00000170684	ZNF296	zinc finger protein 296	12.258	12.258	5	96	-7664.79	-7660.71	8.14438	0.00431949	0.799918	0.0820633
Phyllostomidae	ENSG00000170893	TRH	thyrotropin releasing hormone	999	999	1	NA	-3862.56	-3859.63	5.85709	0.0155144	1	0.172309
Phyllostomidae	ENSG00000170961	HAS2	hyaluronan synthase 2	30.1892	30.1892	2	173	-4553.71	-4551.12	5.17721	0.0228851	1	0.21599
Phyllostomidae	ENSG00000171097	KYAT1	kynurenine aminotransferase 1	7.80143	7.80143	6	45	-13355.4	-13353	4.95492	0.0260165	1	0.230051
Phyllostomidae	ENSG00000171302	CANT1	calcium activated nucleotidase 1	27.5129	27.5129	7	36	-10178.4	-10175.3	6.15112	0.0131329	1	0.15803
Phyllostomidae	ENSG00000171467	ZNF318	zinc finger protein 318	181.406	181.406	4	189	-21649.9	-21647.3	5.20849	0.0224768	1	0.213688
Phyllostomidae	ENSG00000172243	CLEC7A	C-type lectin domain containing 7A	999	999	1	NA	-5102.88	-5100.9	3.95542	0.0467205	1	0.317839
Phyllostomidae	ENSG00000172382	PRSS27	protease, serine 27	56.7524	56.7524	1	NA	-4086.66	-4083.59	6.13082	0.0132845	1	0.159419
Phyllostomidae	ENSG00000173275	ZNF449	zinc finger protein 449	36.1961	36.1961	1	NA	-5102.71	-5100.78	3.855	0.0495979	1	0.329118
Phyllostomidae	ENSG00000173338	KCNK7	potassium two pore domain channel subfamily K member 7	16.2564	16.2564	2	147	-4651.56	-4649.24	4.65352	0.0309899	1	0.249542
Phyllostomidae	ENSG00000174807	CD248	CD248 molecule	9.80652	9.80652	3	20	-6866.59	-6863.94	5.30098	0.0213134	1	0.208309
Phyllostomidae	ENSG00000175489	LRRC25	leucine rich repeat containing 25	124.079	124.079	2	42	-7802.68	-7799.73	5.90114	0.0151311	1	0.169749
Phyllostomidae	ENSG00000175513	TSGA10IP	testis specific 10 interacting protein	28.2964	28.2964	3	186	-6991.02	-6987.65	6.72969	0.00948212	1	0.131891
Phyllostomidae	ENSG00000176024	ZNF613	zinc finger protein 613	53.4702	53.4702	3	29	-8126.06	-8120.62	10.8651	0.00097995	0.272802	0.0279866
Phyllostomidae	ENSG00000178732	GP5	glycoprotein V platelet	999	999	3	123	-9545.36	-9538.61	13.5062	0.000237779	0.0902107	0.00928508
Phyllostomidae	ENSG00000178789	CD300LB	CD300 molecule like family member b	63.3194	63.3194	2	8	-7607.7	-7605.25	4.90982	0.0267044	1	0.232506
Phyllostomidae	ENSG00000179455	MKRN3	makorin ring finger protein 3	11.3891	11.3891	6	102	-5004.24	-4999.35	9.76346	0.00178015	0.427067	0.0440481
Phyllostomidae	ENSG00000179477	ALOX12B	arachidonate 12-lipoxygenase, 12R type	24.7254	24.7254	5	106	-9568.39	-9565.11	6.56285	0.0104129	1	0.139392
Phyllostomidae	ENSG00000179820	MYADM	myeloid associated differentiation marker	59.6582	59.6582	9	23	-8513.09	-8504.73	16.7066	4.36296e-05	0.0213765	0.00219301
Phyllostomidae	ENSG00000180535	BHLHA15	basic helix-loop-helix family member a15	37.5594	37.5594	3	21	-3408.14	-3405.8	4.68521	0.0304234	1	0.246064
Phyllostomidae	ENSG00000180638	SLC47A2	solute carrier family 47 member 2	28.678	28.678	3	32	-9436.3	-9432.77	7.04922	0.00792998	1	0.117629
Phyllostomidae	ENSG00000181035	SLC25A42	solute carrier family 25 member 42	277.031	277.031	1	NA	-5619.2	-5615.11	8.16814	0.00426325	0.792443	0.0812965
Phyllostomidae	ENSG00000182162	P2RY8	purinergic receptor P2Y8	80.1488	80.1488	6	24	-6671.59	-6669.6	3.97349	0.0462218	1	0.315339
Phyllostomidae	ENSG00000182179	UBA7	ubiquitin like modifier activating enzyme 7	24.3885	24.3885	6	81	-19430	-19426	8.11771	0.00438349	0.808279	0.0829211
Phyllostomidae	ENSG00000182552	RWDD4	RWD domain containing 4	80.1565	80.1565	2	27	-4772.96	-4769.38	7.15666	0.00746862	1	0.113074
Phyllostomidae	ENSG00000182612	TSPAN10	tetraspanin 10	557.638	557.638	7	19	-4205.39	-4194.71	21.367	3.79241e-06	0.00244488	0.000250819
Phyllostomidae	ENSG00000182985	CADM1	cell adhesion molecule 1	62.5813	62.5813	1	NA	-5787.28	-5784.31	5.95012	0.0147163	1	0.167246
Phyllostomidae	ENSG00000183395	PMCH	pro-melanin concentrating hormone	414.95	414.95	6	22	-1850.42	-1844.66	11.5137	0.000690862	0.212781	0.0218768
Phyllostomidae	ENSG00000183484	GPR132	G protein-coupled receptor 132	19.1731	19.1731	3	116	-7594.86	-7592.25	5.21343	0.0224131	1	0.213598
Phyllostomidae	ENSG00000183813	CCR4	C-C motif chemokine receptor 4	15.1276	15.1276	7	52	-5083.07	-5079.25	7.63719	0.00571768	0.944596	0.0969058
Phyllostomidae	ENSG00000184389	A3GALT2	alpha 1,3-galactosyltransferase 2	999	999	4	67	-4503.41	-4501.49	3.8417	0.0499927	1	0.330638
Phyllostomidae	ENSG00000184650	ODF4	outer dense fiber of sperm tails 4	999	999	8	12	-2572.23	-2566.44	11.5787	0.000667101	0.209825	0.0216526
Phyllostomidae	ENSG00000185245	GP1BA	glycoprotein Ib platelet alpha subunit	19.488	19.488	7	19	-8148.07	-8145.08	5.9713	0.0145405	1	0.166265
Phyllostomidae	ENSG00000186407	CD300E	CD300e molecule	122.925	122.925	1	NA	-2761.49	-2758.24	6.51472	0.0106985	1	0.140976
Phyllostomidae	ENSG00000186532	SMYD4	SET and MYND domain containing 4	999	999	1	NA	-16434.3	-16431.8	4.95017	0.0260881	1	0.230123
Phyllostomidae	ENSG00000186952	TMEM232	transmembrane protein 232	15.4053	15.4053	2	286	-6033.13	-6030.87	4.51484	0.0336021	1	0.263805
Phyllostomidae	ENSG00000187091	PLCD1	phospholipase C delta 1	259.657	259.657	4	110	-11494	-11489.3	9.45918	0.00210095	0.481657	0.0494131
Phyllostomidae	ENSG00000187391	MAGI2	membrane associated guanylate kinase, WW and PDZ domain containing 2	999	999	1	NA	-11285.6	-11282.3	6.6075	0.010155	1	0.136793
Phyllostomidae	ENSG00000187720	THSD4	thrombospondin type 1 domain containing 4	999	999	2	502	-12298.9	-12294	9.76825	0.00177551	0.427067	0.0439735
Phyllostomidae	ENSG00000188306	LRRIQ4	leucine rich repeats and IQ motif containing 4	999	999	1	NA	-6937.97	-6935.16	5.61135	0.0178445	1	0.186219
Phyllostomidae	ENSG00000188542	DUSP28	dual specificity phosphatase 28	999	999	2	58	-2158.04	-2149.21	17.6532	2.65064e-05	0.0135486	0.00138995
Phyllostomidae	ENSG00000189057	FAM111B	family with sequence similarity 111 member B	156.687	156.687	2	146	-15774	-15768.9	10.2463	0.00136958	0.358326	0.0367606
Phyllostomidae	ENSG00000189127	ANKRD34B	ankyrin repeat domain 34B	74.063	74.063	1	NA	-9165.56	-9162.82	5.48032	0.0192317	1	0.194532
Phyllostomidae	ENSG00000189182	KRT77	keratin 77	13.5835	13.5835	2	86	-5880.57	-5878.08	4.98337	0.0255921	1	0.228121
Phyllostomidae	ENSG00000196189	SEMA4A	semaphorin 4A	19.5368	19.5368	6	76	-13204.2	-13201.9	4.71626	0.0298786	1	0.244692
Phyllostomidae	ENSG00000196570	PFN3	profilin 3	382.137	382.137	1	NA	-1871.77	-1868.74	6.05669	0.0138537	1	0.162265
Phyllostomidae	ENSG00000196576	PLXNB2	plexin B2	30.6345	30.6345	19	34	-45780.8	-45778.3	4.96945	0.0257989	1	0.228995
Phyllostomidae	ENSG00000196666	FAM180B	family with sequence similarity 180 member B	166.182	166.182	3	19	-3098.57	-3095.05	7.02892	0.00802035	1	0.118197
Phyllostomidae	ENSG00000196998	WDR45	WD repeat domain 45	999	999	1	NA	-4873.66	-4871.44	4.43362	0.0352377	1	0.270252
Phyllostomidae	ENSG00000197121	PGAP1	post-GPI attachment to proteins 1	16.9858	16.9858	16	37	-12801.3	-12794.9	12.7976	0.000347072	0.124513	0.0127738
Phyllostomidae	ENSG00000197563	PIGN	phosphatidylinositol glycan anchor biosynthesis class N	152.47	152.47	5	135	-15349.5	-15345.7	7.54093	0.00603128	0.961216	0.0987336
Phyllostomidae	ENSG00000197646	PDCD1LG2	programmed cell death 1 ligand 2	165.458	165.458	4	25	-5903.25	-5895.83	14.854	0.000116163	0.0513405	0.00526701
Phyllostomidae	ENSG00000197860	SGTB	small glutamine rich tetratricopeptide repeat containing beta	999	999	1	NA	-3871.22	-3867.29	7.84866	0.00508583	0.877402	0.0901487
Phyllostomidae	ENSG00000198420	TCAF1	TRPM8 channel associated factor 1	99.3373	99.3373	5	46	-17793.2	-17789.4	7.60012	0.00583643	0.946931	0.097366
Phyllostomidae	ENSG00000198624	CCDC69	coiled-coil domain containing 69	999	999	2	16	-6958.81	-6955.25	7.13358	0.00756536	1	0.113755
Phyllostomidae	ENSG00000198758	EPS8L3	EPS8 like 3	19.984	19.984	2	43	-11523.6	-11521.2	4.8465	0.0277023	1	0.235968
Phyllostomidae	ENSG00000198908	BHLHB9	basic helix-loop-helix family member b9	14.6711	14.6711	16	15	-13428.2	-13426.2	4.0147	0.0451051	1	0.313464
Phyllostomidae	ENSG00000198959	TGM2	transglutaminase 2	112.889	112.889	4	96	-21902.5	-21896.9	11.221	0.000808773	0.240784	0.024702
Phyllostomidae	ENSG00000198960	ARMCX6	armadillo repeat containing, X-linked 6	23.3058	23.3058	5	62	-5028.42	-5026.08	4.68618	0.0304062	1	0.246054
Phyllostomidae	ENSG00000203783	PRR9	proline rich 9	999	999	1	NA	-1792.63	-1785.5	14.2494	0.00016011	0.0663194	0.00680369
Phyllostomidae	ENSG00000203952	CCDC160	coiled-coil domain containing 160	10.0565	10.0565	10	15	-5389.85	-5387.11	5.49564	0.0190639	1	0.194136
Phyllostomidae	ENSG00000206432	TMEM200C	transmembrane protein 200C	999	999	1	NA	-6336.16	-6333.6	5.11118	0.0237721	1	0.220704
Phyllostomidae	ENSG00000213676	ATF6B	activating transcription factor 6 beta	98.6891	98.6891	3	189	-16792.3	-16789.5	5.74866	0.0165013	1	0.177673
Phyllostomidae	ENSG00000213892	CEACAM16	carcinoembryonic antigen related cell adhesion molecule 16	42.0775	42.0775	8	25	-5016.16	-5012.64	7.04193	0.00796233	1	0.11791
Phyllostomidae	ENSG00000214274	ANG	angiogenin	42.4153	42.4153	7	18	-5670.36	-5666.73	7.25315	0.00707767	1	0.109157
Phyllostomidae	ENSG00000214711	CAPN14	calpain 14	9.43437	9.43437	21	23	-11343.4	-11337.8	11.1242	0.000852101	0.250208	0.0257394
Phyllostomidae	ENSG00000233608	TWIST2	twist family bHLH transcription factor 2	120.786	120.786	1	NA	-946.223	-942.245	7.95768	0.00478839	0.857172	0.0879559
Phyllostomidae	ENSG00000242550	SERPINB10	serpin family B member 10	27.7788	27.7788	1	NA	-9839.94	-9838.01	3.85195	0.0496881	1	0.32921
Phyllostomidae	ENSG00000242802	AP5Z1	adaptor related protein complex 5 zeta 1 subunit	18.3292	18.3292	10	33	-17269.9	-17265.9	7.86421	0.00504229	0.877057	0.089977
Phyllostomidae	ENSG00000249961	TERB1	telomere repeat binding bouquet formation protein 1	24.0244	24.0244	2	112	-5806.15	-5803.53	5.22558	0.022257	1	0.212479
Phyllostomidae	ENSG00000265107	GJA5	gap junction protein alpha 5	41.0245	41.0245	3	25	-6508.17	-6505.76	4.8259	0.0280352	1	0.236892
Phyllostomidae	ENSG00000269058	CALR3	calreticulin 3	28.9008	28.9008	5	41	-4871.45	-4869.27	4.35929	0.0368077	1	0.277499

## Sheet: Desmodus
branch	ensembl_code	short_gene_name	description	fground_w_2a	fground_w_2b	num_sites	median_itvl	null_lnL	alt_lnL	chitest	p-value	FDR	rFDR
Desmodus	ENSG00000004799	PDK4	pyruvate dehydrogenase kinase 4	12.7844	12.7844	7	48	-8449.94	-8446.49	6.90256	0.00860723	1	0.123385
Desmodus	ENSG00000005102	MEOX1	mesenchyme homeobox 1	24.0251	24.0251	2	78	-4640.74	-4638.63	4.21919	0.0399692	1	0.292009
Desmodus	ENSG00000007968	E2F2	E2F transcription factor 2	94.4557	94.4557	6	41	-5776.06	-5774.12	3.87376	0.0490465	1	0.327582
Desmodus	ENSG00000011465	DCN	decorin	46.4001	46.4001	1	NA	-7724.09	-7721.05	6.0765	0.0136992	1	0.161099
Desmodus	ENSG00000013619	MAMLD1	mastermind like domain containing 1	106.281	106.281	1	NA	-6658.05	-6655.42	5.25861	0.0218385	1	0.211809
Desmodus	ENSG00000018280	SLC11A1	solute carrier family 11 member 1	178.668	178.668	1	NA	-9675.27	-9670.48	9.58192	0.00196503	0.458661	0.0470539
Desmodus	ENSG00000027001	MIPEP	mitochondrial intermediate peptidase	67.6405	67.6405	1	NA	-20302.9	-20299.3	7.12391	0.00760626	1	0.114037
Desmodus	ENSG00000029363	BCLAF1	BCL2 associated transcription factor 1	198.791	198.791	1	NA	-7097.16	-7092.55	9.23395	0.00237569	0.519634	0.0533091
Desmodus	ENSG00000031081	ARHGAP31	Rho GTPase activating protein 31	20.3059	20.3059	1	NA	-28823.5	-28819.8	7.52157	0.00609644	0.968002	0.099307
Desmodus	ENSG00000036530	CYP46A1	cytochrome P450 family 46 subfamily A member 1	27.5559	27.5559	3	84	-8145.59	-8142.47	6.24183	0.0124768	1	0.154107
Desmodus	ENSG00000053108	FSTL4	follistatin like 4	999	999	10	29	-12331.8	-12329.7	4.20374	0.0403349	1	0.293949
Desmodus	ENSG00000056998	GYG2	glycogenin 2	60.0139	60.0139	3	170	-13950.8	-13947.3	6.81987	0.0090149	1	0.126301
Desmodus	ENSG00000066468	FGFR2	fibroblast growth factor receptor 2	34.5279	34.5279	5	51	-12205.5	-12201.6	7.91627	0.00489922	0.866122	0.0888552
Desmodus	ENSG00000067221	STOML1	stomatin like 1	158.19	158.19	4	82	-5306.42	-5303.15	6.54646	0.0105093	1	0.139641
Desmodus	ENSG00000070526	ST6GALNAC1	ST6 N-acetylgalactosaminide alpha-2,6-sialyltransferase 1	999	999	1	NA	-10410.4	-10406.4	8.07877	0.00447869	0.820538	0.0841787
Desmodus	ENSG00000075673	ATP12A	ATPase H+/K+ transporting non-gastric alpha2 subunit	50.8886	50.8886	5	137	-11793.5	-11789.8	7.44304	0.00636822	0.998826	0.102469
Desmodus	ENSG00000085644	ZNF213	zinc finger protein 213	57.7277	57.7277	3	114	-8608.98	-8606.74	4.4907	0.0340797	1	0.265052
Desmodus	ENSG00000087053	MTMR2	myotubularin related protein 2	52.6251	52.6251	1	NA	-10378.7	-10375.5	6.43113	0.0112137	1	0.144489
Desmodus	ENSG00000090382	LYZ	lysozyme	13.1078	13.1078	9	15	-6022.13	-6001.4	41.4428	1.21368e-10	1.22427e-07	1.25598e-08
Desmodus	ENSG00000090924	PLEKHG2	pleckstrin homology and RhoGEF domain containing G2	31.3572	31.3572	1	NA	-13871.7	-13869.2	4.88533	0.0270858	1	0.234245
Desmodus	ENSG00000091181	IL5RA	interleukin 5 receptor subunit alpha	998.996	998.996	4	137	-10528.4	-10525.4	5.95444	0.0146803	1	0.167207
Desmodus	ENSG00000094975	SUCO	SUN domain containing ossification factor	178.859	178.859	8	24	-34003.4	-33995.3	16.2831	5.45492e-05	0.0258407	0.00265099
Desmodus	ENSG00000095627	TDRD1	tudor domain containing 1	18.9221	18.9221	2	296	-12365.5	-12362.9	5.02814	0.0249386	1	0.225222
Desmodus	ENSG00000099337	KCNK6	potassium two pore domain channel subfamily K member 6	29.8909	29.8909	3	70	-4630.4	-4628.27	4.25876	0.0390485	1	0.288397
Desmodus	ENSG00000100065	CARD10	caspase recruitment domain family member 10	99.7744	99.7744	6	55	-18380.2	-18376.3	7.81412	0.00518397	0.885426	0.0909153
Desmodus	ENSG00000100242	SUN2	Sad1 and UNC84 domain containing 2	36.7648	36.7648	2	257	-17940.1	-17937.4	5.41074	0.0200132	1	0.199229
Desmodus	ENSG00000100429	HDAC10	histone deacetylase 10	28.0667	28.0667	3	115	-14162.6	-14160.2	4.79215	0.0285898	1	0.239736
Desmodus	ENSG00000101574	METTL4	methyltransferase like 4	84.6414	84.6414	2	104	-8037.09	-8033.43	7.32273	0.00680878	1	0.106949
Desmodus	ENSG00000102057	KCND1	potassium voltage-gated channel subfamily D member 1	40.3885	40.3885	1	NA	-6460.28	-6457.78	5.00518	0.0252716	1	0.226551
Desmodus	ENSG00000102854	MSLN	mesothelin	29.9226	29.9226	3	59	-9761.48	-9758.62	5.73111	0.016667	1	0.178571
Desmodus	ENSG00000103248	MTHFSD	methenyltetrahydrofolate synthetase domain containing	49.0709	49.0709	2	75	-9513.49	-9510.64	5.69834	0.016981	1	0.179962
Desmodus	ENSG00000103740	ACSBG1	acyl-CoA synthetase bubblegum family member 1	20.4879	20.4879	2	76	-16684.7	-16681.9	5.45146	0.019552	1	0.196769
Desmodus	ENSG00000103811	CTSH	cathepsin H	141.963	141.963	2	118	-9486.74	-9484.12	5.24365	0.022027	1	0.212193
Desmodus	ENSG00000103932	RPAP1	RNA polymerase II associated protein 1	172.78	172.78	6	120	-29093.7	-29090.3	6.83835	0.00892213	1	0.126021
Desmodus	ENSG00000104415	WISP1	WNT1 inducible signaling pathway protein 1	999	999	6	70	-5273	-5264.78	16.4364	5.03108e-05	0.0240991	0.00247232
Desmodus	ENSG00000104679	R3HCC1	R3H domain and coiled-coil containing 1	18.1576	18.1576	1	NA	-13439.8	-13437.6	4.50722	0.0337521	1	0.264143
Desmodus	ENSG00000104783	KCNN4	potassium calcium-activated channel subfamily N member 4	62.4871	62.4871	3	107	-5332.45	-5330.3	4.30038	0.0381038	1	0.283322
Desmodus	ENSG00000104884	ERCC2	ERCC excision repair 2, TFIIH core complex helicase subunit	50.7602	50.7602	1	NA	-14051	-14048.9	4.10518	0.0427521	1	0.303733
Desmodus	ENSG00000105186	ANKRD27	ankyrin repeat domain 27	29.0996	29.0996	2	60	-21668.2	-21666.3	3.93977	0.0471572	1	0.319573
Desmodus	ENSG00000105705	SUGP1	SURP and G-patch domain containing 1	20.8661	20.8661	2	76	-10822.4	-10820.3	4.19277	0.0405968	1	0.295124
Desmodus	ENSG00000106018	VIPR2	vasoactive intestinal peptide receptor 2	9.88299	9.88299	5	48	-9278.93	-9276.97	3.90662	0.0480963	1	0.324189
Desmodus	ENSG00000106538	RARRES2	retinoic acid receptor responder 2	35.1085	35.1085	2	42	-4913.6	-4911.24	4.7132	0.0299319	1	0.244702
Desmodus	ENSG00000106591	MRPL32	mitochondrial ribosomal protein L32	137.352	137.352	2	28	-5600.67	-5596.83	7.6812	0.00557992	0.927196	0.0951208
Desmodus	ENSG00000106991	ENG	endoglin	999	999	1	NA	-19959.2	-19955	8.47384	0.0036029	0.692645	0.0710582
Desmodus	ENSG00000107021	TBC1D13	TBC1 domain family member 13	61.7116	61.7116	1	NA	-6637.48	-6616.01	42.9425	5.63721e-11	5.96723e-08	6.12177e-09
Desmodus	ENSG00000107593	PKD2L1	polycystin 2 like 1, transient receptor potential cation channel	999	999	1	NA	-6572.63	-6568.78	7.6962	0.00553371	0.923097	0.0947002
Desmodus	ENSG00000108561	C1QBP	complement C1q binding protein	495.818	495.818	1	NA	-4960.57	-4953.81	13.5211	0.000235893	0.0902107	0.00925469
Desmodus	ENSG00000108784	NAGLU	N-acetyl-alpha-glucosaminidase	26.0875	26.0875	4	171	-13374.1	-13370.7	6.64999	0.00991564	1	0.135063
Desmodus	ENSG00000109171	SLAIN2	SLAIN motif family member 2	58.0433	58.0433	2	444	-9040.65	-9038	5.28611	0.0214962	1	0.209629
Desmodus	ENSG00000109323	MANBA	mannosidase beta	15.8131	15.8131	8	49	-19527.3	-19525.1	4.48237	0.0342462	1	0.265408
Desmodus	ENSG00000110076	NRXN2	neurexin 2	80.563	80.563	1	NA	-12206.1	-12203.3	5.56619	0.0183105	1	0.18971
Desmodus	ENSG00000111049	MYF5	myogenic factor 5	999	999	3	93	-2458.81	-2455.82	5.97784	0.0144867	1	0.165925
Desmodus	ENSG00000111319	SCNN1A	sodium channel epithelial 1 alpha subunit	31.3849	31.3849	5	70	-8256.53	-8253.99	5.07975	0.0242069	1	0.222146
Desmodus	ENSG00000111358	GTF2H3	general transcription factor IIH subunit 3	68.1058	68.1058	5	26	-7640.88	-7637.29	7.18127	0.00736687	1	0.112306
Desmodus	ENSG00000111452	ADGRD1	adhesion G protein-coupled receptor D1	16.5299	16.5299	8	82	-20104.5	-20098.4	12.1326	0.00049549	0.167261	0.0171593
Desmodus	ENSG00000111879	FAM184A	family with sequence similarity 184 member A	39.21	39.21	4	352	-15981	-15978.8	4.48404	0.0342127	1	0.265382
Desmodus	ENSG00000111961	SASH1	SAM and SH3 domain containing 1	32.9415	32.9415	2	102	-27588.5	-27586.5	4.0521	0.0441163	1	0.309951
Desmodus	ENSG00000112337	SLC17A2	solute carrier family 17 member 2	13.5085	13.5085	2	11	-10605.1	-10603.1	4.01119	0.0451992	1	0.313889
Desmodus	ENSG00000112419	PHACTR2	phosphatase and actin regulator 2	35.2053	35.2053	2	27	-10509.7	-10506.9	5.66183	0.017338	1	0.182773
Desmodus	ENSG00000112494	UNC93A	unc-93 homolog A (C. elegans)	286.212	286.212	4	52	-8355.27	-8352.78	4.98486	0.0255701	1	0.228114
Desmodus	ENSG00000113088	GZMK	granzyme K	699.197	699.197	2	138	-7434.88	-7431.09	7.57202	0.00592814	0.955383	0.0980176
Desmodus	ENSG00000113231	PDE8B	phosphodiesterase 8B	240.371	240.371	8	20	-10379.7	-10369.6	20.2586	6.76493e-06	0.00420582	0.000431474
Desmodus	ENSG00000113593	PPWD1	peptidylprolyl isomerase domain and WD repeat containing 1	45.3359	45.3359	7	21	-8081.58	-8076.57	10.0371	0.0015342	0.391505	0.0401643
Desmodus	ENSG00000113790	EHHADH	enoyl-CoA hydratase and 3-hydroxyacyl CoA dehydrogenase	83.1989	83.1989	1	NA	-18546.5	-18543.5	6.03626	0.0140149	1	0.16297
Desmodus	ENSG00000114346	ECT2	epithelial cell transforming 2	160.894	160.894	2	231	-7655.42	-7651.08	8.68819	0.00320279	0.632346	0.0648722
Desmodus	ENSG00000114480	GBE1	1,4-alpha-glucan branching enzyme 1	75.5735	75.5735	6	42	-12962.7	-12960.7	4.08347	0.0433045	1	0.305712
Desmodus	ENSG00000114698	PLSCR4	phospholipid scramblase 4	42.4036	42.4036	1	NA	-9353.24	-9351.12	4.23138	0.0396832	1	0.290644
Desmodus	ENSG00000114767	RRP9	ribosomal RNA processing 9, U3 small nucleolar RNA binding protein	999	999	2	242	-9085.64	-9080.01	11.2611	0.000791478	0.238115	0.0244282
Desmodus	ENSG00000115194	SLC30A3	solute carrier family 30 member 3	999	999	5	18	-5706.93	-5701.46	10.927	0.000947718	0.2673	0.0274925
Desmodus	ENSG00000115486	GGCX	gamma-glutamyl carboxylase	734.626	734.626	4	43	-13656.3	-13651.6	9.4419	0.00212084	0.48492	0.0497478
Desmodus	ENSG00000115602	IL1RL1	interleukin 1 receptor like 1	18.6372	18.6372	6	23	-10304.8	-10299	11.5857	0.000664623	0.209825	0.0216214
Desmodus	ENSG00000115677	HDLBP	high density lipoprotein binding protein	20.7972	20.7972	1	NA	-28460.8	-28458.8	4.11318	0.0425504	1	0.303064
Desmodus	ENSG00000116815	CD58	CD58 molecule	21.3297	21.3297	6	35	-12302.6	-12300.6	4.06284	0.0438368	1	0.308726
Desmodus	ENSG00000117091	CD48	CD48 molecule	19.4043	19.4043	3	49	-8797.18	-8718.09	158.19	0	0	8.10024e-23
Desmodus	ENSG00000118217	ATF6	activating transcription factor 6	12.4064	12.4064	2	88	-23682	-23679.8	4.31137	0.0378585	1	0.282355
Desmodus	ENSG00000118804	STBD1	starch binding domain 1	59.7654	59.7654	2	81	-11218.5	-11215.9	5.2362	0.0221215	1	0.21233
Desmodus	ENSG00000118816	CCNI	cyclin I	74.221	74.221	3	5	-5263.76	-5260.71	6.11701	0.0133887	1	0.160078
Desmodus	ENSG00000119596	YLPM1	YLP motif containing 1	207.623	207.623	1	NA	-13881.6	-13878.1	7.15009	0.00749602	1	0.113099
Desmodus	ENSG00000120149	MSX2	msh homeobox 2	69.7832	69.7832	4	1	-3289.27	-3281.75	15.0458	0.000104933	0.0473537	0.004858
Desmodus	ENSG00000121933	TMIGD3	transmembrane and immunoglobulin domain containing 3	999	999	1	NA	-3250.43	-3243.46	13.9508	0.000187663	0.0741501	0.00760703
Desmodus	ENSG00000122386	ZNF205	zinc finger protein 205	999	999	1	NA	-11356	-11352	7.90477	0.00493045	0.868381	0.089087
Desmodus	ENSG00000122481	RWDD3	RWD domain containing 3	17.702	17.702	7	36	-9635.05	-9630.42	9.26649	0.00233384	0.513098	0.0526386
Desmodus	ENSG00000122484	RPAP2	RNA polymerase II associated protein 2	999	999	5	133	-9170.41	-9165.74	9.33913	0.00224312	0.504189	0.0517423
Desmodus	ENSG00000123171	CCDC70	coiled-coil domain containing 70	156.276	156.276	2	193	-3282.69	-3280.22	4.94314	0.0261944	1	0.230412
Desmodus	ENSG00000123838	C4BPA	complement component 4 binding protein alpha	16.3166	16.3166	4	220	-21038.1	-21035.2	5.77994	0.0162101	1	0.176407
Desmodus	ENSG00000124440	HIF3A	hypoxia inducible factor 3 alpha subunit	102.39	102.39	3	16	-9292.3	-9281.06	22.4759	2.12796e-06	0.00144806	0.000148556
Desmodus	ENSG00000124743	KLHL31	kelch like family member 31	22.3734	22.3734	3	234	-9995.55	-9993.56	3.97815	0.0460941	1	0.315177
Desmodus	ENSG00000125459	MSTO1	misato 1, mitochondrial distribution and morphology regulator	46.4742	46.4742	2	209	-13126.2	-13123.9	4.69599	0.030233	1	0.245555
Desmodus	ENSG00000126838	PZP	PZP, alpha-2-macroglobulin like	21.4636	21.4636	4	43	-29123.6	-29120.7	5.84302	0.0156389	1	0.173254
Desmodus	ENSG00000127325	BEST3	bestrophin 3	998.999	998.999	4	154	-11505.3	-11502.7	5.05544	0.0245487	1	0.22343
Desmodus	ENSG00000128285	MCHR1	melanin concentrating hormone receptor 1	999	999	3	2	-4250.46	-4240.44	20.0583	7.5117e-06	0.00446983	0.000459991
Desmodus	ENSG00000129667	RHBDF2	rhomboid 5 homolog 2	29.2557	29.2557	1	NA	-11015.8	-11013.4	4.70343	0.0301025	1	0.245133
Desmodus	ENSG00000129696	TTI2	TELO2 interacting protein 2	24.835	24.835	8	41	-13703.6	-13701.1	4.92625	0.0264516	1	0.231313
Desmodus	ENSG00000129991	TNNI3	troponin I3, cardiac type	216.971	216.971	2	110	-3773.36	-3770.82	5.07159	0.024321	1	0.222445
Desmodus	ENSG00000130287	NCAN	neurocan	750.514	750.514	1	NA	-19419.5	-19417.6	3.94556	0.0469951	1	0.318966
Desmodus	ENSG00000130347	RTN4IP1	reticulon 4 interacting protein 1	44.5291	44.5291	4	48	-7893.98	-7891.55	4.85828	0.0275138	1	0.235639
Desmodus	ENSG00000130711	PRDM12	PR/SET domain 12	20.86	20.86	2	2	-2269.13	-2266.12	6.01927	0.0141505	1	0.163751
Desmodus	ENSG00000130749	ZC3H4	zinc finger CCCH-type containing 4	68.026	68.026	3	114	-13477.5	-13473.8	7.26286	0.00703949	1	0.109009
Desmodus	ENSG00000131050	BPIFA2	BPI fold containing family A member 2	4.06929	4.06929	7	25	-8735.11	-8732.62	4.98656	0.0255449	1	0.22808
Desmodus	ENSG00000131759	RARA	retinoic acid receptor alpha	150.961	150.961	2	6	-4907.84	-4905.4	4.88213	0.0271361	1	0.23431
Desmodus	ENSG00000131781	FMO5	flavin containing monooxygenase 5	30.5035	30.5035	5	45	-12757.6	-12755.1	5.09715	0.0239652	1	0.221233
Desmodus	ENSG00000132321	IQCA1	IQ motif containing with AAA domain 1	27.4267	27.4267	6	86	-8926.18	-8922.24	7.8882	0.00497584	0.87069	0.0893285
Desmodus	ENSG00000132481	TRIM47	tripartite motif containing 47	41.4086	41.4086	4	79	-10220.2	-10215.6	9.11789	0.00253121	0.534058	0.0547889
Desmodus	ENSG00000132677	RHBG	Rh family B glycoprotein (gene/pseudogene)	999	999	2	209	-6911.12	-6905.07	12.1034	0.000503292	0.169228	0.0173611
Desmodus	ENSG00000132749	TESMIN	testis expressed metallothionein like protein	158.985	158.985	3	73	-8798.07	-8795.38	5.38413	0.0203207	1	0.200816
Desmodus	ENSG00000132780	NASP	nuclear autoantigenic sperm protein	999	999	1	NA	-12747.3	-12744.6	5.33955	0.0208469	1	0.204848
Desmodus	ENSG00000132952	USPL1	ubiquitin specific peptidase like 1	102.79	102.79	1	NA	-26849.6	-26844.1	10.8986	0.000962394	0.269239	0.0276212
Desmodus	ENSG00000133065	SLC41A1	solute carrier family 41 member 1	52.4983	52.4983	2	4	-7166.82	-7162.38	8.89108	0.00286568	0.590647	0.0605943
Desmodus	ENSG00000133216	EPHB2	EPH receptor B2	999	999	19	15	-7988.76	-7967.56	42.3913	7.47233e-11	7.81333e-08	8.01567e-09
Desmodus	ENSG00000133246	PRAM1	PML-RARA regulated adaptor molecule 1	142.106	142.106	2	338	-7127.33	-7119.27	16.1328	5.90531e-05	0.0276685	0.0028385
Desmodus	ENSG00000134352	IL6ST	interleukin 6 signal transducer	29.0133	29.0133	8	104	-33854.9	-33852.9	3.89887	0.0483185	1	0.32494
Desmodus	ENSG00000134757	DSG3	desmoglein 3	999	999	3	445	-18453.3	-18446.5	13.7328	0.000210744	0.082888	0.00850346
Desmodus	ENSG00000134759	ELP2	elongator acetyltransferase complex subunit 2	31.6	31.6	6	52	-15501.9	-15498	7.85535	0.00506706	0.877057	0.0900426
Desmodus	ENSG00000134917	ADAMTS8	ADAM metallopeptidase with thrombospondin type 1 motif 8	69.4642	69.4642	5	23	-12810.5	-12808	5.0998	0.0239286	1	0.221067
Desmodus	ENSG00000135094	SDS	serine dehydratase	30.1005	30.1005	5	42	-8810.83	-8805.42	10.8303	0.000998527	0.27565	0.0282788
Desmodus	ENSG00000135426	TESPA1	thymocyte expressed, positive selection associated 1	50.855	50.855	1	NA	-7705.5	-7703.31	4.37753	0.0364158	1	0.276032
Desmodus	ENSG00000135519	KCNH3	potassium voltage-gated channel subfamily H member 3	152.227	152.227	3	10	-13230.3	-13225.8	8.99157	0.00271228	0.564747	0.0579373
Desmodus	ENSG00000135525	MAP7	microtubule associated protein 7	47.0265	47.0265	2	374	-7453.5	-7451.43	4.14578	0.0417384	1	0.300451
Desmodus	ENSG00000135929	CYP27A1	cytochrome P450 family 27 subfamily A member 1	43.3372	43.3372	4	126	-13118.1	-13115.8	4.60723	0.0318375	1	0.25452
Desmodus	ENSG00000135972	MRPS9	mitochondrial ribosomal protein S9	19.4561	19.4561	4	27	-10156.4	-10153.4	6.04528	0.0139435	1	0.162852
Desmodus	ENSG00000136492	BRIP1	BRCA1 interacting protein C-terminal helicase 1	999	999	2	369	-15905.9	-15901.1	9.76111	0.00178242	0.427067	0.0441182
Desmodus	ENSG00000136770	DNAJC1	DnaJ heat shock protein family (Hsp40) member C1	20.5207	20.5207	5	45	-10432.5	-10430.5	3.99429	0.0456547	1	0.314802
Desmodus	ENSG00000136933	RABEPK	Rab9 effector protein with kelch motifs	124.15	124.15	2	20	-8174.17	-8169.9	8.54928	0.0034566	0.675115	0.0692599
Desmodus	ENSG00000137033	IL33	interleukin 33	999	999	3	20	-6268.66	-6264.8	7.72147	0.00545678	0.915608	0.0939319
Desmodus	ENSG00000137154	RPS6	ribosomal protein S6	40.9133	40.9133	1	NA	-3954.26	-3952.01	4.4951	0.0339921	1	0.264813
Desmodus	ENSG00000137275	RIPK1	receptor interacting serine/threonine kinase 1	32.2754	32.2754	3	182	-16637.3	-16635.3	3.98552	0.045893	1	0.315095
Desmodus	ENSG00000139684	ESD	esterase D	30.3057	30.3057	4	56	-8140.98	-8136.34	9.28303	0.00231287	0.511109	0.052463
Desmodus	ENSG00000139890	REM2	RRAD and GEM like GTPase 2	50.0843	50.0843	3	104	-4136.72	-4134.19	5.06715	0.0243834	1	0.222492
Desmodus	ENSG00000140279	DUOX2	dual oxidase 2	998.999	998.999	7	111	-14446	-14427.8	36.5145	1.51538e-09	1.3677e-06	1.40312e-07
Desmodus	ENSG00000140519	RHCG	Rh family C glycoprotein	22.4729	22.4729	2	240	-4377.75	-4375.76	3.97592	0.0461552	1	0.315268
Desmodus	ENSG00000141556	TBCD	tubulin folding cofactor D	39.8276	39.8276	5	122	-34125.3	-34122.9	4.79988	0.0284617	1	0.239574
Desmodus	ENSG00000143149	ALDH9A1	aldehyde dehydrogenase 9 family member A1	19.7625	19.7625	3	162	-15592.5	-15590.2	4.65255	0.0310074	1	0.249629
Desmodus	ENSG00000143319	ISG20L2	interferon stimulated exonuclease gene 20 like 2	95.179	95.179	1	NA	-7423.91	-7420.9	6.01882	0.0141541	1	0.163778
Desmodus	ENSG00000143337	TOR1AIP1	torsin 1A interacting protein 1	999	999	1	NA	-20235.7	-20232.8	5.80659	0.0159662	1	0.175825
Desmodus	ENSG00000143379	SETDB1	SET domain bifurcated 1	39.6193	39.6193	1	NA	-13987.3	-13984.8	4.86345	0.0274315	1	0.235426
Desmodus	ENSG00000144057	ST6GAL2	ST6 beta-galactoside alpha-2,6-sialyltransferase 2	999	999	2	60	-5830.75	-5826.22	9.05641	0.00261775	0.550125	0.0564372
Desmodus	ENSG00000144120	TMEM177	transmembrane protein 177	48.4463	48.4463	3	103	-7219.84	-7217.33	5.02129	0.0250375	1	0.225652
Desmodus	ENSG00000144488	ESPNL	espin like	999	999	5	64	-7247.11	-7243.28	7.66693	0.00562422	0.932324	0.0956468
Desmodus	ENSG00000144579	CTDSP1	CTD small phosphatase 1	999	999	1	NA	-4033.22	-4029.57	7.31271	0.00684686	1	0.107356
Desmodus	ENSG00000144591	GMPPA	GDP-mannose pyrophosphorylase A	89.5745	89.5745	4	1	-7744.04	-7737.3	13.4809	0.000241001	0.0906313	0.00929784
Desmodus	ENSG00000144724	PTPRG	protein tyrosine phosphatase, receptor type G	999	999	3	201	-23239	-23237	4.03006	0.0446964	1	0.312777
Desmodus	ENSG00000145220	LYAR	Ly1 antibody reactive	13.4277	13.4277	8	25	-11346.2	-11342.4	7.60816	0.00581047	0.946931	0.0973291
Desmodus	ENSG00000146250	PRSS35	protease, serine 35	18.645	18.645	4	44	-6835.15	-6832.19	5.91128	0.0150442	1	0.169362
Desmodus	ENSG00000148384	INPP5E	inositol polyphosphate-5-phosphatase E	66.5409	66.5409	4	126	-17525.2	-17521.7	6.90877	0.00857742	1	0.123308
Desmodus	ENSG00000148735	PLEKHS1	pleckstrin homology domain containing S1	463.107	463.107	1	NA	-8288.47	-8282.69	11.5735	0.000668966	0.209825	0.0217245
Desmodus	ENSG00000149577	SIDT2	SID1 transmembrane family member 2	601.649	601.649	3	13	-14118.6	-14115.8	5.52667	0.0187287	1	0.191435
Desmodus	ENSG00000149809	TM7SF2	transmembrane 7 superfamily member 2	58.4754	58.4754	4	149	-8367.68	-8363.08	9.20712	0.00241076	0.521523	0.0535496
Desmodus	ENSG00000150938	CRIM1	cysteine rich transmembrane BMP regulator 1	398.424	398.424	5	193	-21765.9	-21762.6	6.67748	0.00976386	1	0.13468
Desmodus	ENSG00000151655	ITIH2	inter-alpha-trypsin inhibitor heavy chain 2	38.3216	38.3216	6	121	-19801	-19797.7	6.54798	0.0105003	1	0.139633
Desmodus	ENSG00000151704	KCNJ1	potassium voltage-gated channel subfamily J member 1	17.5635	17.5635	5	46	-5807.79	-5804.96	5.66289	0.0173275	1	0.182679
Desmodus	ENSG00000151718	WWC2	WW and C2 domain containing 2	139.514	139.514	1	NA	-29895.9	-29892	7.82501	0.00515283	0.885398	0.0908327
Desmodus	ENSG00000152492	CCDC50	coiled-coil domain containing 50	16.6735	16.6735	7	15	-8303.94	-8302	3.86764	0.0492256	1	0.32828
Desmodus	ENSG00000153246	PLA2R1	phospholipase A2 receptor 1	998.999	998.999	2	332	-21217.7	-21212.8	9.76599	0.0017777	0.427067	0.0439849
Desmodus	ENSG00000153404	PLEKHG4B	pleckstrin homology and RhoGEF domain containing G4B	83.1055	83.1055	2	99	-19137.8	-19132.7	10.2816	0.00134364	0.354481	0.0364084
Desmodus	ENSG00000153975	ZUFSP	zinc finger with UFM1 specific peptidase domain	999	999	1	NA	-10637.4	-10634.6	5.46303	0.0194229	1	0.195703
Desmodus	ENSG00000153976	HS3ST3A1	heparan sulfate-glucosamine 3-sulfotransferase 3A1	10.4243	10.4243	5	21	-4486.4	-4483.88	5.04779	0.0246574	1	0.223863
Desmodus	ENSG00000155975	VPS37A	VPS37A, ESCRT-I subunit	40.169	40.169	4	9	-8686.91	-8682.73	8.34881	0.00385939	0.73049	0.0749408
Desmodus	ENSG00000156738	MS4A1	membrane spanning 4-domains A1	31.2147	31.2147	1	NA	-5566.98	-5564.55	4.85984	0.0274889	1	0.235531
Desmodus	ENSG00000159082	SYNJ1	synaptojanin 1	999	999	1	NA	-26475	-26470	10.0008	0.00156476	0.396811	0.0407087
Desmodus	ENSG00000159208	CIART	circadian associated repressor of transcription	10.759	10.759	14	12	-8328.38	-8326.31	4.13495	0.0420064	1	0.301506
Desmodus	ENSG00000159214	CCDC24	coiled-coil domain containing 24	37.4153	37.4153	1	NA	-4730.05	-4728.09	3.91704	0.0477989	1	0.323125
Desmodus	ENSG00000159618	ADGRG5	adhesion G protein-coupled receptor G5	63.142	63.142	6	79	-9272.9	-9268.51	8.77451	0.0030547	0.617726	0.0633724
Desmodus	ENSG00000159650	UROC1	urocanate hydratase 1	135.318	135.318	3	33	-7675.72	-7671.96	7.51008	0.00613545	0.972395	0.0997577
Desmodus	ENSG00000160818	GPATCH4	G-patch domain containing 4	999	999	2	158	-9307.28	-9305.28	4.00557	0.0453502	1	0.314104
Desmodus	ENSG00000161618	ALDH16A1	aldehyde dehydrogenase 16 family member A1	52.559	52.559	9	55	-20902.6	-20900.1	4.83762	0.0278454	1	0.236149
Desmodus	ENSG00000161653	NAGS	N-acetylglutamate synthase	999	999	3	60	-10805.8	-10801.6	8.48537	0.00358013	0.689815	0.0707679
Desmodus	ENSG00000161973	CCDC42	coiled-coil domain containing 42	38.8292	38.8292	1	NA	-3076.71	-3074.36	4.70994	0.0299887	1	0.244928
Desmodus	ENSG00000162068	NTN3	netrin 3	41.4012	41.4012	5	21	-6736.29	-6733.94	4.70532	0.0300695	1	0.245018
Desmodus	ENSG00000162572	SCNN1D	sodium channel epithelial 1 delta subunit	242.858	242.858	4	118	-9708.25	-9705.15	6.20626	0.0127299	1	0.15597
Desmodus	ENSG00000162591	MEGF6	multiple EGF like domains 6	9.55749	9.55749	15	28	-20881.5	-20879.2	4.6202	0.0315975	1	0.253275
Desmodus	ENSG00000162761	LMX1A	LIM homeobox transcription factor 1 alpha	36.2173	36.2173	3	1	-4248.25	-4242.22	12.0757	0.000510836	0.171094	0.0175525
Desmodus	ENSG00000162897	FCAMR	Fc fragment of IgA and IgM receptor	33.3764	33.3764	3	219	-9224.77	-9219.89	9.76037	0.00178314	0.427067	0.0441282
Desmodus	ENSG00000163521	GLB1L	galactosidase beta 1 like	128.25	128.25	3	172	-10632.1	-10626.3	11.5864	0.000664363	0.209825	0.0215993
Desmodus	ENSG00000163902	RPN1	ribophorin I	26.3547	26.3547	3	70	-9728.36	-9726.01	4.70453	0.0300832	1	0.245032
Desmodus	ENSG00000164330	EBF1	early B-cell factor 1	67.6218	67.6218	1	NA	-6289.51	-6287.54	3.93538	0.0472804	1	0.320162
Desmodus	ENSG00000164430	MB21D1	Mab-21 domain containing 1	31.6122	31.6122	8	35	-8546.89	-8538.73	16.3292	5.32382e-05	0.0253597	0.00260164
Desmodus	ENSG00000164434	FABP7	fatty acid binding protein 7	999	999	2	15	-1918.32	-1916.26	4.13434	0.0420214	1	0.301739
Desmodus	ENSG00000164512	ANKRD55	ankyrin repeat domain 55	998.998	998.998	3	39	-6679.12	-6672.02	14.2069	0.000163768	0.0671857	0.00692042
Desmodus	ENSG00000164649	CDCA7L	cell division cycle associated 7 like	30.5925	30.5925	2	18	-8965.55	-8963.54	4.01351	0.0451371	1	0.313482
Desmodus	ENSG00000164684	ZNF704	zinc finger protein 704	148.331	148.331	3	44	-6672.94	-6666.73	12.4364	0.000421053	0.146162	0.0149947
Desmodus	ENSG00000164733	CTSB	cathepsin B	39.6279	39.6279	3	112	-8338.5	-8335.96	5.08963	0.0240694	1	0.22156
Desmodus	ENSG00000164850	GPER1	G protein-coupled estrogen receptor 1	8.76703	8.76703	5	27	-5015.95	-5013.18	5.54491	0.0185345	1	0.190683
Desmodus	ENSG00000165794	SLC39A2	solute carrier family 39 member 2	21.305	21.305	4	35	-5515.17	-5513.05	4.25329	0.0391743	1	0.28884
Desmodus	ENSG00000166140	ZFYVE19	zinc finger FYVE-type containing 19	99.961	99.961	2	45	-8687.02	-8684.5	5.02646	0.0249629	1	0.22534
Desmodus	ENSG00000166311	SMPD1	sphingomyelin phosphodiesterase 1	999	999	5	139	-13910.1	-13907.3	5.54823	0.0184994	1	0.190603
Desmodus	ENSG00000166510	CCDC68	coiled-coil domain containing 68	24.1507	24.1507	1	NA	-8663.69	-8661.67	4.03681	0.0445179	1	0.311776
Desmodus	ENSG00000167476	JSRP1	junctional sarcoplasmic reticulum protein 1	384.95	384.95	2	5	-3347.2	-3343.55	7.29633	0.00690957	1	0.107763
Desmodus	ENSG00000167543	TP53I13	tumor protein p53 inducible protein 13	42.0855	42.0855	2	32	-7857.25	-7853.75	6.99464	0.0081754	1	0.119258
Desmodus	ENSG00000167580	AQP2	aquaporin 2	600.3	600.3	3	53	-3606.8	-3601.26	11.0721	0.000876361	0.254715	0.0261311
Desmodus	ENSG00000167635	ZNF146	zinc finger protein 146	121.215	121.215	3	4	-4021.85	-4018.55	6.59598	0.0102209	1	0.137471
Desmodus	ENSG00000167757	KLK11	kallikrein related peptidase 11	38.798	38.798	4	51	-4242.32	-4236.31	12.0165	0.000527322	0.175247	0.0179785
Desmodus	ENSG00000167914	GSDMA	gasdermin A	31.4478	31.4478	2	155	-6228.66	-6226.23	4.85583	0.0275528	1	0.235645
Desmodus	ENSG00000168060	NAALADL1	N-acetylated alpha-linked acidic dipeptidase like 1	128.755	128.755	3	237	-9591.04	-9589.03	4.00227	0.0454391	1	0.314435
Desmodus	ENSG00000168743	NPNT	nephronectin	38.7523	38.7523	3	81	-6255.74	-6253.21	5.04933	0.0246355	1	0.223831
Desmodus	ENSG00000169490	TM2D2	TM2 domain containing 2	32.8006	32.8006	2	5	-3938.1	-3935.63	4.94186	0.0262138	1	0.230585
Desmodus	ENSG00000169836	TACR3	tachykinin receptor 3	50.2142	50.2142	2	204	-4193.13	-4191.19	3.88895	0.0486047	1	0.325964
Desmodus	ENSG00000170035	UBE2E3	ubiquitin conjugating enzyme E2 E3	196.596	196.596	4	1	-1761.73	-1752.47	18.5075	1.69233e-05	0.00922316	0.000946202
Desmodus	ENSG00000170871	KIAA0232	KIAA0232	8.63488	8.63488	5	113	-39810.3	-39806.6	7.44197	0.00637202	0.998826	0.102655
Desmodus	ENSG00000170881	RNF139	ring finger protein 139	98.5172	98.5172	3	161	-11490.9	-11487.5	6.67105	0.00979912	1	0.134828
Desmodus	ENSG00000171105	INSR	insulin receptor	52.4711	52.4711	1	NA	-27729.5	-27725	9.00758	0.00268862	0.562264	0.0576825
Desmodus	ENSG00000171695	LKAAEAR1	LKAAEAR motif containing 1	998.995	998.995	1	NA	-2439.88	-2436.69	6.38294	0.0115222	1	0.14734
Desmodus	ENSG00000171812	COL8A2	collagen type VIII alpha 2 chain	999	999	1	NA	-1718.91	-1716.53	4.75153	0.0292722	1	0.242225
Desmodus	ENSG00000172270	BSG	basigin (Ok blood group)	12.9879	12.9879	2	1	-9924.03	-9921.6	4.86269	0.0274435	1	0.235443
Desmodus	ENSG00000172572	PDE3A	phosphodiesterase 3A	999	999	7	59	-18316.9	-18313.2	7.47281	0.00626377	0.989076	0.101556
Desmodus	ENSG00000172731	LRRC20	leucine rich repeat containing 20	999	999	2	11	-3054.79	-3052.44	4.696	0.0302329	1	0.245502
Desmodus	ENSG00000172893	DHCR7	7-dehydrocholesterol reductase	22.0511	22.0511	5	78	-13088	-13082.1	11.7296	0.000615123	0.19978	0.0204954
Desmodus	ENSG00000173702	MUC13	mucin 13, cell surface associated	14.2022	14.2022	2	78	-10794.8	-10791.6	6.47156	0.0109614	1	0.142747
Desmodus	ENSG00000174469	CNTNAP2	contactin associated protein like 2	25.7636	25.7636	1	NA	-16815	-16812.9	4.16365	0.0413004	1	0.298282
Desmodus	ENSG00000174705	SH3PXD2B	SH3 and PX domains 2B	118.234	118.234	2	392	-12233.5	-12230.1	6.83325	0.00894765	1	0.126176
Desmodus	ENSG00000176623	RMDN1	regulator of microtubule dynamics 1	53.506	53.506	4	52	-8424.32	-8418.68	11.2945	0.000777367	0.234694	0.0240772
Desmodus	ENSG00000177054	ZDHHC13	zinc finger DHHC-type containing 13	359.98	359.98	3	292	-10514.8	-10511.8	6.06294	0.0138048	1	0.161907
Desmodus	ENSG00000177706	FAM20C	FAM20C, golgi associated secretory pathway kinase	999	999	1	NA	-10976.3	-10970.6	11.4289	0.000723087	0.219854	0.0225764
Desmodus	ENSG00000177947	ODF3	outer dense fiber of sperm tails 3	33.1112	33.1112	2	109	-3481.45	-3479.5	3.91748	0.0477866	1	0.323092
Desmodus	ENSG00000178234	GALNT11	polypeptide N-acetylgalactosaminyltransferase 11	32.746	32.746	2	53	-18012.9	-18010.8	4.31404	0.0377991	1	0.282106
Desmodus	ENSG00000178473	UCN3	urocortin 3	35.3351	35.3351	2	54	-2406.36	-2404.3	4.1162	0.0424743	1	0.303012
Desmodus	ENSG00000178772	CPN2	carboxypeptidase N subunit 2	6.50279	6.50279	12	30	-15163.9	-15161.7	4.33762	0.0372789	1	0.279791
Desmodus	ENSG00000179528	LBX2	ladybird homeobox 2	998.992	998.992	1	NA	-2035.22	-2032.52	5.40789	0.020046	1	0.199468
Desmodus	ENSG00000179580	RNF151	ring finger protein 151	94.2492	94.2492	1	NA	-4041.77	-4037.88	7.78074	0.00528062	0.896575	0.0920062
Desmodus	ENSG00000179921	GPBAR1	G protein-coupled bile acid receptor 1	51.8912	51.8912	4	109	-4776.32	-4773.61	5.42372	0.019865	1	0.198565
Desmodus	ENSG00000180329	CCDC43	coiled-coil domain containing 43	107.011	107.011	3	91	-4420.43	-4414.4	12.0609	0.00051491	0.171788	0.0176237
Desmodus	ENSG00000180739	S1PR5	sphingosine-1-phosphate receptor 5	999	999	4	25	-6676.62	-6673.29	6.65442	0.00989101	1	0.13499
Desmodus	ENSG00000180921	FAM83H	family with sequence similarity 83 member H	21.0066	21.0066	2	210	-12655.1	-12653.1	4.05514	0.0440372	1	0.309642
Desmodus	ENSG00000181031	RPH3AL	rabphilin 3A like (without C2 domains)	48.6748	48.6748	4	64	-6001.88	-5999.68	4.40093	0.0359194	1	0.273318
Desmodus	ENSG00000181781	ODF3L2	outer dense fiber of sperm tails 3 like 2	999	999	4	47	-3248.78	-3245.45	6.65413	0.00989265	1	0.135016
Desmodus	ENSG00000181915	ADO	2-aminoethanethiol dioxygenase	999	999	1	NA	-5611.8	-5609.44	4.72194	0.0297802	1	0.244561
Desmodus	ENSG00000182378	PLCXD1	phosphatidylinositol specific phospholipase C X domain containing 1	28.5399	28.5399	4	70	-8965	-8962.61	4.76623	0.0290233	1	0.240883
Desmodus	ENSG00000183155	RABIF	RAB interacting factor	998.999	998.999	3	9	-2779.74	-2772.39	14.6929	0.000126519	0.055347	0.00567803
Desmodus	ENSG00000184164	CRELD2	cysteine rich with EGF like domains 2	999	999	2	152	-10584.3	-10581.4	5.83657	0.0156964	1	0.173672
Desmodus	ENSG00000184507	NUTM1	NUT midline carcinoma family member 1	11.4262	11.4262	1	NA	-13482.5	-13480.6	3.90312	0.0481964	1	0.324367
Desmodus	ENSG00000185028	LRRC14B	leucine rich repeat containing 14B	79.1174	79.1174	2	2	-10477.9	-10475.7	4.41317	0.0356624	1	0.272305
Desmodus	ENSG00000185046	ANKS1B	ankyrin repeat and sterile alpha motif domain containing 1B	53.4846	53.4846	6	30	-9894.05	-9889.87	8.3612	0.00383317	0.729119	0.0748001
Desmodus	ENSG00000185559	DLK1	delta like non-canonical Notch ligand 1	262.706	262.706	1	NA	-5696.8	-5692.14	9.32398	0.00226174	0.504189	0.0518163
Desmodus	ENSG00000186166	CCDC84	coiled-coil domain containing 84	999	999	2	152	-7266.15	-7258.65	14.9883	0.000108181	0.0483176	0.00495688
Desmodus	ENSG00000187045	TMPRSS6	transmembrane protease, serine 6	999	999	11	27	-13469.6	-13467.7	3.88012	0.0488611	1	0.327088
Desmodus	ENSG00000187492	CDHR4	cadherin related family member 4	37.7227	37.7227	5	61	-6399.83	-6397.69	4.27875	0.0385918	1	0.285743
Desmodus	ENSG00000187554	TLR5	toll like receptor 5	31.933	31.933	8	32	-12752.5	-12750	5.00635	0.0252546	1	0.226539
Desmodus	ENSG00000188211	NCR3LG1	natural killer cell cytotoxicity receptor 3 ligand 1	21.2079	21.2079	4	42	-7773.97	-7771.35	5.23513	0.0221352	1	0.212331
Desmodus	ENSG00000188483	IER5L	immediate early response 5 like	999	999	4	29	-2328.21	-2325.16	6.10121	0.0135089	1	0.160232
Desmodus	ENSG00000189410	SH2D5	SH2 domain containing 5	101.209	101.209	6	20	-5177.6	-5173.75	7.70565	0.00550482	0.920068	0.0943895
Desmodus	ENSG00000196872	KIAA1211L	KIAA1211 like	26.0561	26.0561	2	503	-12922.2	-12919	6.32266	0.0119205	1	0.150438
Desmodus	ENSG00000197150	ABCB8	ATP binding cassette subfamily B member 8	62.0694	62.0694	1	NA	-15780.4	-15776.7	7.41623	0.00646381	1	0.103189
Desmodus	ENSG00000197223	C1D	C1D nuclear receptor corepressor	115.439	115.439	1	NA	-2176.66	-2172.31	8.71029	0.00316419	0.630101	0.0646419
Desmodus	ENSG00000197324	LRP10	LDL receptor related protein 10	43.2011	43.2011	1	NA	-14058.5	-14056.2	4.49914	0.0339119	1	0.264566
Desmodus	ENSG00000197774	EME2	essential meiotic structure-specific endonuclease subunit 2	33.3971	33.3971	8	27	-6045.38	-6043.36	4.04017	0.0444293	1	0.311403
Desmodus	ENSG00000198183	BPIFA1	BPI fold containing family A member 1	27.6008	27.6008	6	19	-4290.58	-4287.23	6.68824	0.00970509	1	0.134227
Desmodus	ENSG00000198445	CCT8L2	chaperonin containing TCP1 subunit 8 like 2	17.286	17.286	3	108	-9946.59	-9944.17	4.83463	0.0278936	1	0.236224
Desmodus	ENSG00000198570	RD3	retinal degeneration 3	999	999	3	68	-2703.05	-2700.58	4.94513	0.0261642	1	0.230399
Desmodus	ENSG00000198682	PAPSS2	3'-phosphoadenosine 5'-phosphosulfate synthase 2	999	999	7	50	-10799.4	-10794.8	9.12807	0.00251717	0.532906	0.0546706
Desmodus	ENSG00000198771	RCSD1	RCSD domain containing 1	294.925	294.925	2	1	-12292.6	-12289.8	5.65795	0.0173764	1	0.182865
Desmodus	ENSG00000203485	INF2	inverted formin, FH2 and WH2 domain containing	999	999	2	257	-18615.2	-18609.8	10.9303	0.000946031	0.2673	0.0274222
Desmodus	ENSG00000204334	ERICH2	glutamate rich 2	200.607	200.607	2	4	-2118.84	-2116.85	3.98704	0.0458515	1	0.315074
Desmodus	ENSG00000204859	ZBTB48	zinc finger and BTB domain containing 48	999	999	5	53	-10189.5	-10181.4	16.1651	5.80538e-05	0.0273497	0.0028058
Desmodus	ENSG00000205593	DENND6B	DENN domain containing 6B	19.5714	19.5714	4	141	-10306.9	-10303.7	6.43537	0.011187	1	0.144475
Desmodus	ENSG00000213186	TRIM59	tripartite motif containing 59	61.5112	61.5112	3	49	-6021.05	-6016.94	8.22263	0.00413713	0.772823	0.0792837
Desmodus	ENSG00000224051	CPTP	ceramide-1-phosphate transfer protein	54.9738	54.9738	2	20	-5661.72	-5659.73	3.99613	0.0456048	1	0.314726
Desmodus	ENSG00000232070	TMEM253	transmembrane protein 253	29.9246	29.9246	5	31	-2764.04	-2761.78	4.52345	0.0334333	1	0.263048
Desmodus	ENSG00000241935	HOGA1	4-hydroxy-2-oxoglutarate aldolase 1	54.9091	54.9091	3	46	-6510.67	-6508.73	3.86122	0.0494145	1	0.328831
Desmodus	ENSG00000257335	MGAM	maltase-glucoamylase	999	999	1	NA	-22950.8	-22947.1	7.30008	0.00689514	1	0.107729
Desmodus	ENSG00000275591	XKR5	XK related 5	21.7724	21.7724	6	16	-4405.78	-4402.07	7.41328	0.0064744	1	0.103202

## Sheet: Phyllostominae
branch	ensembl_code	short_gene_name	description	fground_w_2a	fground_w_2b	num_sites	median_itvl	null_lnL	alt_lnL	chitest	p-value	FDR	rFDR
Phyllostominae	ENSG00000006118	TMEM132A	transmembrane protein 132A	265.481	265.481	2	34	-18174.6	-18171.4	6.3789	0.0115485	1	0.147529
Phyllostominae	ENSG00000015520	NPC1L1	NPC1 like intracellular cholesterol transporter 1	68.8379	68.8379	6	133	-22294.9	-22291.7	6.51882	0.0106739	1	0.140918
Phyllostominae	ENSG00000021300	PLEKHB1	pleckstrin homology domain containing B1	79.9225	79.9225	2	151	-4159.95	-4157.41	5.07654	0.0242518	1	0.222154
Phyllostominae	ENSG00000047644	WWC3	WWC family member 3	43.0488	43.0488	1	NA	-18864.7	-18862.1	5.07619	0.0242566	1	0.222258
Phyllostominae	ENSG00000053918	KCNQ1	potassium voltage-gated channel subfamily Q member 1	999	999	1	NA	-13353.2	-13349.7	7.01016	0.00810484	1	0.118426
Phyllostominae	ENSG00000061656	SPAG4	sperm associated antigen 4	248.378	248.378	1	NA	-4395.48	-4392.79	5.38236	0.0203413	1	0.200838
Phyllostominae	ENSG00000065060	UHRF1BP1	UHRF1 binding protein 1	148.474	148.474	2	133	-22963	-22960.8	4.36936	0.0365907	1	0.276559
Phyllostominae	ENSG00000075826	SEC31B	SEC31 homolog B, COPII coat complex component	110.331	110.331	1	NA	-23253.6	-23250.4	6.28648	0.0121663	1	0.152428
Phyllostominae	ENSG00000087269	NOP14	NOP14 nucleolar protein	999	999	2	160	-26731.8	-26728.1	7.30641	0.00687091	1	0.107541
Phyllostominae	ENSG00000100604	CHGA	chromogranin A	159.078	159.078	3	185	-10206.6	-10200.4	12.2857	0.000456447	0.156547	0.0160601
Phyllostominae	ENSG00000100711	ZFYVE21	zinc finger FYVE-type containing 21	382.361	382.361	1	NA	-6637.3	-6634.16	6.28417	0.0121821	1	0.152447
Phyllostominae	ENSG00000101004	NINL	ninein like	83.4814	83.4814	2	224	-13200.3	-13198.3	3.97539	0.0461698	1	0.315284
Phyllostominae	ENSG00000101187	SLCO4A1	solute carrier organic anion transporter family member 4A1	999	999	7	46	-13242.7	-13235.4	14.6341	0.00013053	0.0565247	0.00580313
Phyllostominae	ENSG00000101974	ATP11C	ATPase phospholipid transporting 11C	140.938	140.938	2	254	-15550	-15547.4	5.16457	0.0230521	1	0.217207
Phyllostominae	ENSG00000102837	OLFM4	olfactomedin 4	79.8169	79.8169	5	74	-7914.94	-7911.89	6.10775	0.0134591	1	0.1602
Phyllostominae	ENSG00000103089	FA2H	fatty acid 2-hydroxylase	858.581	858.581	2	124	-5886.31	-5883.22	6.17918	0.0129262	1	0.156923
Phyllostominae	ENSG00000105738	SIPA1L3	signal induced proliferation associated 1 like 3	25.3758	25.3758	1	NA	-28202.1	-28200	4.35173	0.0369714	1	0.277719
Phyllostominae	ENSG00000106384	MOGAT3	monoacylglycerol O-acyltransferase 3	65.3902	65.3902	2	4	-6216.5	-6213.67	5.6543	0.0174127	1	0.182974
Phyllostominae	ENSG00000109072	VTN	vitronectin	115.908	115.908	1	NA	-13404.5	-13400.7	7.61867	0.00577671	0.946931	0.0971679
Phyllostominae	ENSG00000110195	FOLR1	folate receptor 1	119.522	119.522	4	22	-3043.95	-3039.28	9.35037	0.0022294	0.503151	0.0516181
Phyllostominae	ENSG00000110395	CBL	Cbl proto-oncogene	143.413	143.413	1	NA	-13328.4	-13324.8	7.27329	0.00699873	1	0.108576
Phyllostominae	ENSG00000112759	SLC29A1	solute carrier family 29 member 1 (Augustine blood group)	539.315	539.315	5	54	-10850	-10845.6	8.74873	0.00309818	0.622117	0.0640299
Phyllostominae	ENSG00000113555	PCDH12	protocadherin 12	326.21	326.21	1	NA	-13760.5	-13754.2	12.549	0.000396411	0.1393	0.0142907
Phyllostominae	ENSG00000114439	BBX	BBX, HMG-box containing	63.7387	63.7387	2	112	-16540.2	-16537.1	6.21255	0.0126848	1	0.155836
Phyllostominae	ENSG00000114739	ACVR2B	activin A receptor type 2B	279.142	279.142	1	NA	-4737.59	-4732.47	10.2447	0.00137075	0.358326	0.0368414
Phyllostominae	ENSG00000115850	LCT	lactase	999	999	1	NA	-22030.5	-21973.7	113.581	0	0	8.10024e-23
Phyllostominae	ENSG00000118257	NRP2	neuropilin 2	999	999	1	NA	-14142.1	-14138.6	7.03184	0.00800729	1	0.118129
Phyllostominae	ENSG00000118960	HS1BP3	HCLS1 binding protein 3	41.3451	41.3451	2	315	-10173.7	-10171.5	4.40446	0.0358451	1	0.273228
Phyllostominae	ENSG00000119681	LTBP2	latent transforming growth factor beta binding protein 2	242.965	242.965	2	153	-20971.7	-20964.4	14.5753	0.000134665	0.0580222	0.00595248
Phyllostominae	ENSG00000122574	WIPF3	WAS/WASL interacting protein family member 3	331.533	331.533	1	NA	-4169.47	-4167.26	4.40272	0.0358816	1	0.273267
Phyllostominae	ENSG00000123612	ACVR1C	activin A receptor type 1C	607.846	607.846	2	348	-5256.01	-5253.76	4.50871	0.0337226	1	0.263904
Phyllostominae	ENSG00000127472	PLA2G5	phospholipase A2 group V	45.5899	45.5899	1	NA	-4392.9	-4390.13	5.54428	0.0185412	1	0.190738
Phyllostominae	ENSG00000129009	ISLR	immunoglobulin superfamily containing leucine rich repeat	53.9176	53.9176	2	301	-8271.8	-8269.05	5.49723	0.0190466	1	0.194087
Phyllostominae	ENSG00000129636	ITFG1	integrin alpha FG-GAP repeat containing 1	999	999	1	NA	-17853	-17850.5	5.02901	0.0249261	1	0.22521
Phyllostominae	ENSG00000130193	THEM6	thioesterase superfamily member 6	999	999	1	NA	-4601.1	-4596.49	9.20962	0.00240747	0.521523	0.0535477
Phyllostominae	ENSG00000130244	FAM98C	family with sequence similarity 98 member C	160.884	160.884	1	NA	-8690.54	-8687.48	6.11496	0.0134043	1	0.160098
Phyllostominae	ENSG00000130640	TUBGCP2	tubulin gamma complex associated protein 2	999	999	5	14	-18565.7	-18561.8	7.82995	0.00513874	0.884751	0.0907663
Phyllostominae	ENSG00000131183	SLC34A1	solute carrier family 34 member 1	54.5481	54.5481	8	35	-8161.9	-8158.69	6.43028	0.0112191	1	0.144711
Phyllostominae	ENSG00000134061	CD180	CD180 molecule	52.478	52.478	1	NA	-12896.4	-12894.4	4.01443	0.0451124	1	0.313473
Phyllostominae	ENSG00000134121	CHL1	cell adhesion molecule L1 like	38.0123	38.0123	1	NA	-31575.8	-31571.9	7.85302	0.00507359	0.877057	0.0900907
Phyllostominae	ENSG00000134760	DSG1	desmoglein 1	999	999	4	80	-15301.8	-15299.5	4.50634	0.0337694	1	0.264301
Phyllostominae	ENSG00000135828	RNASEL	ribonuclease L	53.192	53.192	5	33	-11638.3	-11633.9	8.87857	0.00288538	0.593281	0.0608646
Phyllostominae	ENSG00000136010	ALDH1L2	aldehyde dehydrogenase 1 family member L2	41.7055	41.7055	1	NA	-11715.4	-11712.6	5.71442	0.0168261	1	0.178968
Phyllostominae	ENSG00000139370	SLC15A4	solute carrier family 15 member 4	167.762	167.762	2	35	-13279.6	-13276.8	5.59407	0.0180213	1	0.187376
Phyllostominae	ENSG00000140479	PCSK6	proprotein convertase subtilisin/kexin type 6	20.8384	20.8384	7	25	-22821.1	-22819.1	3.99982	0.0455051	1	0.314472
Phyllostominae	ENSG00000141449	GREB1L	growth regulation by estrogen in breast cancer 1 like	292.484	292.484	2	45	-13054.8	-13050.4	8.68516	0.00320812	0.632346	0.0650636
Phyllostominae	ENSG00000141526	SLC16A3	solute carrier family 16 member 3	72.6016	72.6016	5	27	-7947.91	-7944.78	6.27141	0.0122701	1	0.152661
Phyllostominae	ENSG00000142173	COL6A2	collagen type VI alpha 2 chain	73.4307	73.4307	4	98	-19967.5	-19965.6	3.87054	0.0491408	1	0.327962
Phyllostominae	ENSG00000143375	CGN	cingulin	77.7119	77.7119	5	105	-19208	-19204.9	6.31556	0.0119683	1	0.150825
Phyllostominae	ENSG00000143595	AQP10	aquaporin 10	128.142	128.142	1	NA	-4279.93	-4276.6	6.66596	0.00982718	1	0.134845
Phyllostominae	ENSG00000147174	GCNA	germ cell nuclear acidic peptidase	74.4205	74.4205	1	NA	-4246.35	-4243.23	6.23917	0.0124955	1	0.154215
Phyllostominae	ENSG00000147606	SLC26A7	solute carrier family 26 member 7	208.288	208.288	1	NA	-10441	-10437	8.04216	0.00457011	0.831953	0.0853498
Phyllostominae	ENSG00000148180	GSN	gelsolin	421.221	421.221	1	NA	-14614.9	-14612.6	4.47433	0.0344077	1	0.265957
Phyllostominae	ENSG00000149654	CDH22	cadherin 22	318.098	318.098	2	434	-10756.4	-10752.6	7.61363	0.00579287	0.946931	0.0972323
Phyllostominae	ENSG00000150510	FAM124A	family with sequence similarity 124 member A	160.059	160.059	2	193	-8264.38	-8261.25	6.26252	0.0123319	1	0.153212
Phyllostominae	ENSG00000150594	ADRA2A	adrenoceptor alpha 2A	25.233	25.233	1	NA	-4131.29	-4128.23	6.11455	0.0134074	1	0.160118
Phyllostominae	ENSG00000150667	FSIP1	fibrous sheath interacting protein 1	45.6624	45.6624	3	82	-6576.19	-6573.57	5.24064	0.0220651	1	0.212218
Phyllostominae	ENSG00000153310	FAM49B	family with sequence similarity 49 member B	209.065	209.065	1	NA	-5817.28	-5814.38	5.80479	0.0159826	1	0.175972
Phyllostominae	ENSG00000154025	SLC5A10	solute carrier family 5 member 10	45.0516	45.0516	1	NA	-8314.93	-8312.46	4.94843	0.0261144	1	0.230287
Phyllostominae	ENSG00000154415	PPP1R3A	protein phosphatase 1 regulatory subunit 3A	230.863	230.863	2	65	-28350.1	-28347	6.17326	0.0129695	1	0.156972
Phyllostominae	ENSG00000157637	SLC38A10	solute carrier family 38 member 10	40.9438	40.9438	2	490	-21025	-21020.4	9.20256	0.00241676	0.521523	0.0536036
Phyllostominae	ENSG00000159197	KCNE2	potassium voltage-gated channel subfamily E regulatory subunit 2	999	999	1	NA	-2961.54	-2959.4	4.28315	0.0384919	1	0.285243
Phyllostominae	ENSG00000164778	EN2	engrailed homeobox 2	57.576	57.576	1	NA	-3411.88	-3409.46	4.83907	0.0278219	1	0.236028
Phyllostominae	ENSG00000164930	FZD6	frizzled class receptor 6	586.004	586.004	2	7	-14570.2	-14567.3	5.87793	0.0153318	1	0.170779
Phyllostominae	ENSG00000165271	NOL6	nucleolar protein 6	184.683	184.683	2	108	-16534.6	-16530.7	7.7528	0.00536294	0.905175	0.0928617
Phyllostominae	ENSG00000166444	ST5	suppression of tumorigenicity 5	999	999	1	NA	-15548	-15543	9.99967	0.00156568	0.396811	0.040746
Phyllostominae	ENSG00000166900	STX3	syntaxin 3	27.0381	27.0381	1	NA	-4463.11	-4460.9	4.42552	0.0354053	1	0.270812
Phyllostominae	ENSG00000168140	VASN	vasorin	44.9625	44.9625	2	73	-12419.1	-12416.8	4.65704	0.0309264	1	0.249351
Phyllostominae	ENSG00000169550	MUC15	mucin 15, cell surface associated	167.365	167.365	4	20	-7113.55	-7103.51	20.0696	7.46758e-06	0.00446983	0.000458558
Phyllostominae	ENSG00000172818	OVOL1	ovo like transcriptional repressor 1	27.3099	27.3099	2	4	-2994.27	-2992.27	3.99653	0.0455941	1	0.314681
Phyllostominae	ENSG00000173349	SFT2D3	SFT2 domain containing 3	999	999	4	41	-5244.99	-5239.21	11.5561	0.000675266	0.210541	0.0218176
Phyllostominae	ENSG00000173531	MST1	macrophage stimulating 1	80.6867	80.6867	2	318	-14700.1	-14697.2	5.87724	0.0153379	1	0.170928
Phyllostominae	ENSG00000174125	TLR1	toll like receptor 1	999	999	4	278	-12672.1	-12662.7	18.8158	1.43972e-05	0.00796416	0.00081704
Phyllostominae	ENSG00000175497	DPP10	dipeptidyl peptidase like 10	126.966	126.966	2	469	-9578.43	-9576.07	4.70762	0.0300293	1	0.244948
Phyllostominae	ENSG00000176155	CCDC57	coiled-coil domain containing 57	51.7156	51.7156	3	67	-7021.54	-7018	7.08865	0.00775736	1	0.11585
Phyllostominae	ENSG00000176194	CIDEA	cell death-inducing DFFA-like effector a	235.259	235.259	1	NA	-4751.43	-4748.64	5.57995	0.0181672	1	0.188447
Phyllostominae	ENSG00000176531	PHLDB3	pleckstrin homology like domain family B member 3	999	999	1	NA	-8527.94	-8518.2	19.4877	1.01251e-05	0.00578765	0.000593753
Phyllostominae	ENSG00000177455	CD19	CD19 molecule	29.1597	29.1597	4	87	-8664.9	-8661.21	7.38141	0.00659016	1	0.104611
Phyllostominae	ENSG00000179168	GGN	gametogenetin	113.233	113.233	6	14	-5493.12	-5490.94	4.3563	0.0368724	1	0.277546
Phyllostominae	ENSG00000179715	PCED1B	PC-esterase domain containing 1B	77.1004	77.1004	1	NA	-9916.76	-9914.49	4.53353	0.0332369	1	0.261847
Phyllostominae	ENSG00000182446	NPLOC4	NPL4 homolog, ubiquitin recognition factor	999	999	2	10	-13294.2	-13291.2	6.06593	0.0137814	1	0.161849
Phyllostominae	ENSG00000182473	EXOC7	exocyst complex component 7	185.704	185.704	4	4	-12217.6	-12213	9.17315	0.00245591	0.525124	0.0539802
Phyllostominae	ENSG00000182566	CLEC4G	C-type lectin domain family 4 member G	220.536	220.536	2	124	-9672.98	-9670.01	5.93578	0.0148365	1	0.16798
Phyllostominae	ENSG00000184792	OSBP2	oxysterol binding protein 2	999	999	7	12	-9812.97	-9803.48	18.9808	1.32041e-05	0.00735158	0.000754197
Phyllostominae	ENSG00000185811	IKZF1	IKAROS family zinc finger 1	42.2943	42.2943	2	433	-7628.3	-7625.56	5.48961	0.0191298	1	0.194254
Phyllostominae	ENSG00000186862	PDZD7	PDZ domain containing 7	526.729	526.729	1	NA	-5319.82	-5316.89	5.85989	0.0154897	1	0.172252
Phyllostominae	ENSG00000188175	HEPACAM2	HEPACAM family member 2	71.7052	71.7052	2	71	-6781.17	-6779.22	3.89102	0.0485449	1	0.325912
Phyllostominae	ENSG00000188211	NCR3LG1	natural killer cell cytotoxicity receptor 3 ligand 1	999	999	1	NA	-7773.3	-7770.56	5.46928	0.0193536	1	0.195453
Phyllostominae	ENSG00000189367	KIAA0408	KIAA0408	91.9075	91.9075	6	100	-13247.9	-13242.3	11.1254	0.000851517	0.250208	0.0256688
Phyllostominae	ENSG00000197629	MPEG1	macrophage expressed 1	62.1552	62.1552	6	25	-15608.8	-15605.2	7.06867	0.00784436	1	0.116556
Phyllostominae	ENSG00000198816	ZNF358	zinc finger protein 358	183.372	183.372	4	105	-13095.8	-13092.7	6.35648	0.0116953	1	0.14826
Phyllostominae	ENSG00000203867	RBM20	RNA binding motif protein 20	108.035	108.035	2	412	-25922.5	-25919.5	6.10672	0.0134669	1	0.160202

## Sheet: plantivores
branch	ensembl_code	short_gene_name	description	fground_w_2a	fground_w_2b	num_sites	median_itvl	null_lnL	alt_lnL	chitest	p-value	FDR	rFDR
plantivores	ENSG00000002726	AOC1	amine oxidase, copper containing 1	922.751	922.751	1	NA	-18489.3	-18486.2	6.09698	0.0135413	1	0.160388
plantivores	ENSG00000107518	ATRNL1	attractin like 1	129.397	129.397	2	17	-20387.4	-20385.2	4.46479	0.0346004	1	0.267035
plantivores	ENSG00000107593	PKD2L1	polycystin 2 like 1, transient receptor potential cation channel	999	999	1	NA	-6572.63	-6569.39	6.48243	0.0108946	1	0.142395
plantivores	ENSG00000112041	TULP1	tubby like protein 1	397.678	397.678	4	40	-5075.68	-5072.78	5.80895	0.0159448	1	0.175734
plantivores	ENSG00000113722	CDX1	caudal type homeobox 1	171.416	171.416	2	17	-3068.78	-3064.81	7.94966	0.00480964	0.857172	0.0881179
plantivores	ENSG00000124260	MAGEA10	MAGE family member A10	998.884	998.884	5	48	-7269.66	-7266.93	5.46593	0.0193907	1	0.195603
plantivores	ENSG00000135443	KRT85	keratin 85	673.421	673.421	2	8	-4911.99	-4909.59	4.80279	0.0284137	1	0.2394
plantivores	ENSG00000144285	SCN1A	sodium voltage-gated channel alpha subunit 1	578.455	578.455	4	1	-22722.7	-22709.8	25.8088	3.7697e-07	0.000273916	2.81487e-05
plantivores	ENSG00000150275	PCDH15	protocadherin related 15	300.319	300.319	1	NA	-16210.6	-16204.8	11.5122	0.000691403	0.212781	0.0219386
plantivores	ENSG00000157388	CACNA1D	calcium voltage-gated channel subunit alpha1 D	999	999	8	79	-20909.6	-20875.6	68.0784	1.11022e-16	1.64125e-13	1.68376e-14
plantivores	ENSG00000163840	DTX3L	deltex E3 ubiquitin ligase 3L	224.443	224.443	5	54	-23595.8	-23592.6	6.25539	0.0123816	1	0.153613
plantivores	ENSG00000165682	CLEC1B	C-type lectin domain family 1 member B	999	999	1	NA	-6346.96	-6343.08	7.7698	0.00531269	0.898462	0.092173
plantivores	ENSG00000172179	PRL	prolactin	344.011	344.011	2	12	-3041.92	-3037.34	9.15571	0.00247943	0.527521	0.0541182
plantivores	ENSG00000181104	F2R	coagulation factor II thrombin receptor	999	999	2	158	-11485.8	-11481.6	8.45663	0.00363716	0.69611	0.0715275
plantivores	ENSG00000187492	CDHR4	cadherin related family member 4	63.005	63.005	2	56	-6399.79	-6397.67	4.24182	0.0394399	1	0.289827
plantivores	ENSG00000196152	ZNF79	zinc finger protein 79	525.688	525.688	4	107	-7999.59	-7986.6	25.9792	3.45113e-07	0.000255092	2.61698e-05
plantivores	ENSG00000196776	CD47	CD47 molecule	999	999	1	NA	-9220.72	-9217.29	6.85207	0.00885387	1	0.125596
plantivores	ENSG00000205903	ZNF316	zinc finger protein 316	311.266	311.266	1	NA	-10915.5	-10910.5	9.90834	0.00164531	0.408905	0.0420291

## Sheet: Glossophaginae
branch	ensembl_code	short_gene_name	description	fground_w_2a	fground_w_2b	num_sites	median_itvl	null_lnL	alt_lnL	chitest	p-value	FDR	rFDR
Glossophaginae	ENSG00000001460	STPG1	sperm tail PG-rich repeat containing 1	422.132	422.132	3	73	-4768.37	-4765.73	5.28102	0.0215591	1	0.209993
Glossophaginae	ENSG00000009830	POMT2	protein O-mannosyltransferase 2	380.626	380.626	1	NA	-11842.7	-11837.3	10.8279	0.000999825	0.27565	0.0284249
Glossophaginae	ENSG00000013364	MVP	major vault protein	92.1098	92.1098	1	NA	-14376.7	-14374.3	4.85066	0.0276356	1	0.235832
Glossophaginae	ENSG00000013810	TACC3	transforming acidic coiled-coil containing protein 3	502.669	502.669	2	150	-8424.64	-8414.11	21.062	4.44654e-06	0.00284519	0.000291887
Glossophaginae	ENSG00000049618	ARID1B	AT-rich interaction domain 1B	123.163	123.163	1	NA	-15499.5	-15495.2	8.75138	0.00309367	0.622117	0.0638228
Glossophaginae	ENSG00000058056	USP13	ubiquitin specific peptidase 13 (isopeptidase T-3)	999	999	1	NA	-14552.4	-14550.3	4.14559	0.041743	1	0.300476
Glossophaginae	ENSG00000067177	PHKA1	phosphorylase kinase regulatory subunit alpha 1	128.777	128.777	2	266	-17279.7	-17277.2	5.01526	0.0251249	1	0.226161
Glossophaginae	ENSG00000067334	DNTTIP2	deoxynucleotidyltransferase terminal interacting protein 2	71.1506	71.1506	8	92	-19214.4	-19211.8	5.07345	0.024295	1	0.222339
Glossophaginae	ENSG00000070182	SPTB	spectrin beta, erythrocytic	404.171	404.171	1	NA	-41999.4	-41994.1	10.6047	0.00112803	0.306074	0.0314001
Glossophaginae	ENSG00000072080	SPP2	secreted phosphoprotein 2	999	999	1	NA	-7376.67	-7372.06	9.22384	0.00238884	0.52118	0.0534677
Glossophaginae	ENSG00000072840	EVC	EvC ciliary complex subunit 1	50.8445	50.8445	3	139	-14693.4	-14689	8.81824	0.00298234	0.605951	0.0622987
Glossophaginae	ENSG00000072858	SIDT1	SID1 transmembrane family member 1	125.421	125.421	2	465	-11020.3	-11018	4.5188	0.0335244	1	0.263529
Glossophaginae	ENSG00000075945	KIFAP3	kinesin associated protein 3	46.5007	46.5007	2	11	-16591.2	-16589	4.35891	0.0368159	1	0.277539
Glossophaginae	ENSG00000076344	RGS11	regulator of G protein signaling 11	999	999	2	2	-5194.24	-5185.96	16.5614	4.71004e-05	0.0228163	0.00234072
Glossophaginae	ENSG00000077800	FKBP6	FK506 binding protein 6	999	999	3	1	-4109.9	-4094.21	31.3627	2.14052e-08	1.78187e-05	1.82802e-06
Glossophaginae	ENSG00000078081	LAMP3	lysosomal associated membrane protein 3	173.472	173.472	1	NA	-8694.87	-8692.07	5.61115	0.0178466	1	0.186324
Glossophaginae	ENSG00000086827	ZW10	zw10 kinetochore protein	400.747	400.747	2	176	-14205.2	-14202.4	5.5965	0.0179964	1	0.187338
Glossophaginae	ENSG00000086967	MYBPC2	myosin binding protein C, fast type	931.251	931.251	1	NA	-19280.3	-19276.5	7.40949	0.00648807	1	0.103359
Glossophaginae	ENSG00000100558	PLEK2	pleckstrin 2	999	999	1	NA	-4733.26	-4727.32	11.8746	0.000569037	0.187655	0.0193102
Glossophaginae	ENSG00000100593	ISM2	isthmin 2	87.2001	87.2001	2	274	-7229.72	-7227.3	4.84254	0.027766	1	0.236009
Glossophaginae	ENSG00000102977	ACD	ACD, shelterin complex subunit and telomerase recruitment factor	61.6489	61.6489	2	169	-10476.7	-10474	5.40854	0.0200384	1	0.199428
Glossophaginae	ENSG00000103064	SLC7A6	solute carrier family 7 member 6	999	999	1	NA	-7870.24	-7865.93	8.62703	0.00331211	0.651346	0.0668214
Glossophaginae	ENSG00000103274	NUBP1	nucleotide binding protein 1	176.086	176.086	2	273	-6950.03	-6945.86	8.35292	0.00385069	0.730455	0.0749372
Glossophaginae	ENSG00000103550	KNOP1	lysine rich nucleolar protein 1	156.364	156.364	4	66	-14258.8	-14256	5.54539	0.0185294	1	0.190617
Glossophaginae	ENSG00000103876	FAH	fumarylacetoacetate hydrolase	118.518	118.518	2	101	-11059.1	-11055.9	6.29294	0.012122	1	0.152325
Glossophaginae	ENSG00000105339	DENND3	DENN domain containing 3	16.8709	16.8709	5	128	-32474.7	-32472.5	4.55508	0.0328212	1	0.259965
Glossophaginae	ENSG00000105464	GRIN2D	glutamate ionotropic receptor NMDA type subunit 2D	177.953	177.953	3	237	-8954.51	-8941.08	26.8638	2.18313e-07	0.000168636	1.73003e-05
Glossophaginae	ENSG00000106100	NOD1	nucleotide binding oligomerization domain containing 1	206.299	206.299	3	177	-17604.9	-17600.6	8.50684	0.00353814	0.683259	0.0702687
Glossophaginae	ENSG00000107201	DDX58	DExD/H-box helicase 58	138.47	138.47	1	NA	-11246.3	-11242.3	8.05087	0.00454819	0.829725	0.0851212
Glossophaginae	ENSG00000109265	KIAA1211	KIAA1211	999	999	3	196	-15217.1	-15208.8	16.6601	4.47111e-05	0.0217819	0.0022346
Glossophaginae	ENSG00000109323	MANBA	mannosidase beta	114.495	114.495	2	572	-19528	-19525	6.08702	0.0136179	1	0.160559
Glossophaginae	ENSG00000111424	VDR	vitamin D receptor	51.0708	51.0708	2	239	-6254.14	-6252.04	4.18598	0.0407597	1	0.295581
Glossophaginae	ENSG00000111536	IL26	interleukin 26	39.0189	39.0189	3	19	-1983.48	-1981.11	4.72967	0.0296466	1	0.243947
Glossophaginae	ENSG00000112499	SLC22A2	solute carrier family 22 member 2	999	999	2	244	-12508.9	-12506.3	5.23222	0.0221722	1	0.21236
Glossophaginae	ENSG00000113749	HRH2	histamine receptor H2	47.2414	47.2414	2	164	-6143.61	-6141.63	3.95268	0.0467968	1	0.318028
Glossophaginae	ENSG00000115267	IFIH1	interferon induced with helicase C domain 1	52.651	52.651	1	NA	-13213.9	-13211.7	4.44896	0.0349225	1	0.268755
Glossophaginae	ENSG00000116273	PHF13	PHD finger protein 13	70.7304	70.7304	3	38	-6162.95	-6159.46	6.97742	0.00825445	1	0.120212
Glossophaginae	ENSG00000116981	NT5C1A	5'-nucleotidase, cytosolic IA	999	999	1	NA	-5413.3	-5410.87	4.8632	0.0274354	1	0.235442
Glossophaginae	ENSG00000119888	EPCAM	epithelial cell adhesion molecule	374.487	374.487	1	NA	-5818.13	-5815.82	4.63313	0.0313603	1	0.252151
Glossophaginae	ENSG00000121053	EPX	eosinophil peroxidase	999	999	4	64	-10054.2	-10050.5	7.24512	0.00710938	1	0.109328
Glossophaginae	ENSG00000121753	ADGRB2	adhesion G protein-coupled receptor B2	680.989	680.989	2	2	-17271	-17258.4	25.3597	4.75745e-07	0.000342784	3.51661e-05
Glossophaginae	ENSG00000122862	SRGN	serglycin	1.28631	1.28631	2	107	-6448.89	-6401.36	95.0536	0	0	8.10024e-23
Glossophaginae	ENSG00000124203	ZNF831	zinc finger protein 831	163.938	163.938	1	NA	-14181.5	-14178.7	5.60809	0.0178778	1	0.186418
Glossophaginae	ENSG00000124334	IL9R	interleukin 9 receptor	999	999	1	NA	-8685.43	-8682.66	5.52782	0.0187164	1	0.191338
Glossophaginae	ENSG00000128487	SPECC1	sperm antigen with calponin homology and coiled-coil domains 1	78.2257	78.2257	2	313	-20107.8	-20105.3	4.958	0.0259702	1	0.229874
Glossophaginae	ENSG00000128578	STRIP2	striatin interacting protein 2	109.261	109.261	1	NA	-10610.6	-10607.1	7.08546	0.00777117	1	0.11586
Glossophaginae	ENSG00000129071	MBD4	methyl-CpG binding domain 4, DNA glycosylase	230.871	230.871	2	34	-12585.3	-12581.5	7.63279	0.00573164	0.945082	0.0969557
Glossophaginae	ENSG00000129451	KLK10	kallikrein related peptidase 10	290.952	290.952	6	57	-4354.14	-4351.14	5.98811	0.0144026	1	0.165391
Glossophaginae	ENSG00000129951	PLPPR3	phospholipid phosphatase related 3	80.4133	80.4133	1	NA	-7305.01	-7302.01	6.00468	0.0142679	1	0.164663
Glossophaginae	ENSG00000130173	ANGPTL8	angiopoietin like 8	98.2531	98.2531	1	NA	-4393.54	-4390.16	6.76601	0.00929104	1	0.129724
Glossophaginae	ENSG00000130234	ACE2	angiotensin I converting enzyme 2	15.9119	15.9119	6	102	-15532.4	-15529.5	5.75544	0.0164377	1	0.177444
Glossophaginae	ENSG00000130299	GTPBP3	GTP binding protein 3 (mitochondrial)	39.2536	39.2536	3	155	-11890.3	-11887.9	4.97562	0.025707	1	0.228721
Glossophaginae	ENSG00000130363	RSPH3	radial spoke head 3 homolog	92.3238	92.3238	2	136	-5589.29	-5586.85	4.88792	0.0270453	1	0.234242
Glossophaginae	ENSG00000130783	CCDC62	coiled-coil domain containing 62	27.8963	27.8963	3	56	-9302.5	-9300.49	4.02188	0.0449137	1	0.313304
Glossophaginae	ENSG00000131149	GSE1	Gse1 coiled-coil protein	228.739	228.739	2	268	-12633.2	-12630.8	4.84443	0.0277356	1	0.235978
Glossophaginae	ENSG00000132749	TESMIN	testis expressed metallothionein like protein	999	999	4	5	-8797.78	-8792.91	9.73742	0.00180554	0.431227	0.0442394
Glossophaginae	ENSG00000132801	ZSWIM3	zinc finger SWIM-type containing 3	45.0746	45.0746	1	NA	-10615.3	-10613.4	3.85688	0.0495425	1	0.328918
Glossophaginae	ENSG00000135077	HAVCR2	hepatitis A virus cellular receptor 2	39.4629	39.4629	1	NA	-3561.96	-3559.84	4.24731	0.0393126	1	0.289375
Glossophaginae	ENSG00000135083	CCNJL	cyclin J like	999	999	1	NA	-5743.95	-5739.48	8.94758	0.00277838	0.576813	0.0591751
Glossophaginae	ENSG00000136243	NUPL2	nucleoporin like 2	273.571	273.571	2	10	-10953.6	-10950.8	5.55167	0.018463	1	0.190529
Glossophaginae	ENSG00000136872	ALDOB	aldolase, fructose-bisphosphate B	232.221	232.221	3	146	-7015.17	-7009.8	10.7271	0.00105575	0.290136	0.0297649
Glossophaginae	ENSG00000137812	KNL1	kinetochore scaffold 1	36.8958	36.8958	2	19	-18222.2	-18213	18.2704	1.91663e-05	0.010271	0.0010537
Glossophaginae	ENSG00000138670	RASGEF1B	RasGEF domain family member 1B	299.586	299.586	1	NA	-7919.15	-7914.26	9.79619	0.00174874	0.427067	0.043897
Glossophaginae	ENSG00000139714	MORN3	MORN repeat containing 3	272.09	272.09	3	52	-4160.42	-4156.63	7.57519	0.0059177	0.955383	0.0980124
Glossophaginae	ENSG00000140263	SORD	sorbitol dehydrogenase	368.141	368.141	2	49	-8297.92	-8294.94	5.95248	0.0146966	1	0.167238
Glossophaginae	ENSG00000140464	PML	promyelocytic leukemia	27.3824	27.3824	5	77	-18243	-18240.8	4.45699	0.0347587	1	0.26788
Glossophaginae	ENSG00000140521	POLG	DNA polymerase gamma, catalytic subunit	56.5859	56.5859	2	837	-25558.2	-25556.3	3.85677	0.0495457	1	0.329016
Glossophaginae	ENSG00000142185	TRPM2	transient receptor potential cation channel subfamily M member 2	153.973	153.973	2	388	-20667.3	-20663.4	7.69209	0.00554634	0.923406	0.0947319
Glossophaginae	ENSG00000142583	SLC2A5	solute carrier family 2 member 5	59.9375	59.9375	4	85	-11962.8	-11959.9	5.8068	0.0159643	1	0.175773
Glossophaginae	ENSG00000142611	PRDM16	PR/SET domain 16	30.8422	30.8422	1	NA	-12638.2	-12636	4.45602	0.0347784	1	0.267963
Glossophaginae	ENSG00000145358	DDIT4L	DNA damage inducible transcript 4 like	140.077	140.077	2	133	-3138.67	-3135.94	5.4436	0.0196402	1	0.197215
Glossophaginae	ENSG00000145901	TNIP1	TNFAIP3 interacting protein 1	87.7811	87.7811	1	NA	-14405.7	-14403.2	5.01561	0.0251197	1	0.225976
Glossophaginae	ENSG00000148584	A1CF	APOBEC1 complementation factor	1.19036	1.19036	3	103	-9122.89	-9062.03	121.717	0	0	8.10024e-23
Glossophaginae	ENSG00000150722	PPP1R1C	protein phosphatase 1 regulatory inhibitor subunit 1C	999	999	2	1	-1032.62	-1025.29	14.6423	0.000129966	0.0565247	0.00579885
Glossophaginae	ENSG00000151006	PRSS53	protease, serine 53	999	999	3	77	-5424.65	-5417.45	14.4015	0.000147681	0.0626855	0.00643088
Glossophaginae	ENSG00000151849	CENPJ	centromere protein J	999	999	2	7	-8281.26	-8277.2	8.12517	0.0043655	0.806695	0.0827586
Glossophaginae	ENSG00000154415	PPP1R3A	protein phosphatase 1 regulatory subunit 3A	88.2278	88.2278	9	34	-28347.3	-28342.2	10.145	0.00144692	0.375945	0.0385681
Glossophaginae	ENSG00000155903	RASA2	RAS p21 protein activator 2	999	999	1	NA	-8356.2	-8353.38	5.64231	0.0175321	1	0.183373
Glossophaginae	ENSG00000156466	GDF6	growth differentiation factor 6	23.504	23.504	9	19	-3896.46	-3893.32	6.27894	0.0122181	1	0.152588
Glossophaginae	ENSG00000157219	HTR5A	5-hydroxytryptamine receptor 5A	999	999	2	82	-5314.11	-5307.42	13.392	0.000252694	0.0942023	0.00966418
Glossophaginae	ENSG00000158246	FAM46B	family with sequence similarity 46 member B	181.418	181.418	2	271	-5541.45	-5538.99	4.93361	0.0263392	1	0.230763
Glossophaginae	ENSG00000158485	CD1B	CD1b molecule	100.982	100.982	2	27	-6482.25	-6479.67	5.15624	0.0231629	1	0.217678
Glossophaginae	ENSG00000160233	LRRC3	leucine rich repeat containing 3	210.02	210.02	2	66	-3953.29	-3951.04	4.49527	0.0339888	1	0.264683
Glossophaginae	ENSG00000162267	ITIH3	inter-alpha-trypsin inhibitor heavy chain 3	144.364	144.364	4	159	-19300.3	-19294.1	12.3269	0.000446473	0.153741	0.0157722
Glossophaginae	ENSG00000163492	CCDC141	coiled-coil domain containing 141	177.533	177.533	5	118	-22103.2	-22100.8	4.74167	0.0294405	1	0.242694
Glossophaginae	ENSG00000164099	PRSS12	protease, serine 12	999	999	2	20	-16080.2	-16073	14.5568	0.000135994	0.0583019	0.00598117
Glossophaginae	ENSG00000165480	SKA3	spindle and kinetochore associated complex subunit 3	551.903	551.903	1	NA	-4184.4	-4180.32	8.16532	0.00426989	0.792443	0.0813462
Glossophaginae	ENSG00000165501	LRR1	leucine rich repeat protein 1	72.3464	72.3464	2	96	-5802.66	-5800.55	4.22121	0.0399216	1	0.291904
Glossophaginae	ENSG00000165555	NOXRED1	NADP dependent oxidoreductase domain containing 1	999	999	3	22	-4697.43	-4693.08	8.70425	0.00317468	0.630101	0.0647914
Glossophaginae	ENSG00000165702	GFI1B	growth factor independent 1B transcriptional repressor	211.511	211.511	5	54	-4075.21	-4062.12	26.1949	3.08631e-07	0.000232128	2.3814e-05
Glossophaginae	ENSG00000166012	TAF1D	TATA-box binding protein associated factor, RNA polymerase I subunit D	81.2865	81.2865	1	NA	-6114.77	-6112.38	4.77722	0.0288386	1	0.240017
Glossophaginae	ENSG00000166025	AMOTL1	angiomotin like 1	257.646	257.646	2	728	-16346.8	-16341.7	10.1995	0.0014048	0.36611	0.0375592
Glossophaginae	ENSG00000166321	NUDT13	nudix hydrolase 13	186.903	186.903	2	11	-7777.26	-7774.78	4.95759	0.0259764	1	0.229998
Glossophaginae	ENSG00000166448	TMEM130	transmembrane protein 130	999	999	2	81	-8601.04	-8596.35	9.3831	0.00218994	0.498064	0.0510963
Glossophaginae	ENSG00000167207	NOD2	nucleotide binding oligomerization domain containing 2	41.6938	41.6938	3	127	-14378.8	-14376.5	4.57194	0.0324998	1	0.258337
Glossophaginae	ENSG00000167779	IGFBP6	insulin like growth factor binding protein 6	3.45832	3.45832	1	NA	-4696.21	-4694.12	4.17622	0.040995	1	0.296548
Glossophaginae	ENSG00000167889	MGAT5B	mannosyl (alpha-1,6-)-glycoprotein beta-1,6-N-acetyl-glucosaminyltransferase, isozyme B	24.7334	24.7334	1	NA	-10384.5	-10382.6	3.8634	0.0493501	1	0.328791
Glossophaginae	ENSG00000168564	CDKN2AIP	CDKN2A interacting protein	179.745	179.745	2	55	-5500.16	-5496.84	6.65457	0.00989017	1	0.134912
Glossophaginae	ENSG00000168875	SOX14	SRY-box 14	22.3949	22.3949	3	8	-1467.62	-1464.67	5.90564	0.0150925	1	0.16955
Glossophaginae	ENSG00000168955	TM4SF20	transmembrane 4 L six family member 20	70.6238	70.6238	3	20	-6694.58	-6692.49	4.16495	0.0412686	1	0.298266
Glossophaginae	ENSG00000169217	CD2BP2	CD2 cytoplasmic tail binding protein 2	369.414	369.414	1	NA	-6858.83	-6853.22	11.2362	0.00080218	0.239653	0.0246201
Glossophaginae	ENSG00000169962	TAS1R3	taste 1 receptor member 3	107.886	107.886	5	20	-9563.73	-9561.77	3.90862	0.048039	1	0.324051
Glossophaginae	ENSG00000170166	HOXD4	homeobox D4	26.5387	26.5387	4	13	-2272.75	-2270.44	4.61873	0.0316246	1	0.25335
Glossophaginae	ENSG00000170921	TANC2	tetratricopeptide repeat, ankyrin repeat and coiled-coil containing 2	999	999	1	NA	-15170.7	-15168.1	5.22445	0.0222715	1	0.212571
Glossophaginae	ENSG00000175066	GK5	glycerol kinase 5 (putative)	387.283	387.283	3	150	-9633.57	-9627.72	11.7001	0.000624953	0.202207	0.0207443
Glossophaginae	ENSG00000176170	SPHK1	sphingosine kinase 1	97.745	97.745	2	210	-10159.7	-10156.5	6.35393	0.0117121	1	0.148448
Glossophaginae	ENSG00000176390	CRLF3	cytokine receptor like factor 3	110.859	110.859	1	NA	-6891.87	-6889.18	5.37364	0.0204433	1	0.20145
Glossophaginae	ENSG00000177728	TMEM94	transmembrane protein 94	999	999	2	168	-25804.5	-25797.1	14.949	0.000110455	0.0490705	0.00503413
Glossophaginae	ENSG00000179152	TCAIM	T-cell activation inhibitor, mitochondrial	30.2631	30.2631	6	15	-13148.6	-13146.4	4.39516	0.036041	1	0.274006
Glossophaginae	ENSG00000179862	CITED4	Cbp/p300 interacting transactivator with Glu/Asp rich carboxy-terminal domain 4	23.1504	23.1504	4	10	-2192.57	-2189.31	6.51248	0.010712	1	0.141056
Glossophaginae	ENSG00000180834	MAP6D1	MAP6 domain containing 1	85.7287	85.7287	3	72	-2888.24	-2885.65	5.16372	0.0230634	1	0.217333
Glossophaginae	ENSG00000182362	YBEY	ybeY metallopeptidase (putative)	130.279	130.279	2	27	-3884.23	-3882.15	4.1595	0.0414017	1	0.298753
Glossophaginae	ENSG00000182973	CNOT10	CCR4-NOT transcription complex subunit 10	116.09	116.09	1	NA	-13009.5	-13006	7.01958	0.0080623	1	0.118371
Glossophaginae	ENSG00000183258	DDX41	DEAD-box helicase 41	110.342	110.342	1	NA	-11517.9	-11515.4	4.92778	0.0264282	1	0.231287
Glossophaginae	ENSG00000185669	SNAI3	snail family transcriptional repressor 3	172.614	172.614	3	50	-4422.31	-4419.55	5.51833	0.0188182	1	0.192029
Glossophaginae	ENSG00000186583	SPATC1	spermatogenesis and centriole associated 1	999	999	2	1	-4463.8	-4458.25	11.0966	0.000864842	0.252222	0.0258754
Glossophaginae	ENSG00000187244	BCAM	basal cell adhesion molecule (Lutheran blood group)	80.7743	80.7743	2	386	-20145.6	-20142.4	6.34311	0.0117838	1	0.148927
Glossophaginae	ENSG00000187764	SEMA4D	semaphorin 4D	57.3774	57.3774	5	168	-16542.9	-16538.1	9.5528	0.00199645	0.463902	0.0475915
Glossophaginae	ENSG00000188921	HACD4	3-hydroxyacyl-CoA dehydratase 4	412.285	412.285	1	NA	-3990.87	-3986.12	9.49604	0.00205916	0.473341	0.048617
Glossophaginae	ENSG00000196083	IL1RAP	interleukin 1 receptor accessory protein	276.645	276.645	2	240	-9369.82	-9365.46	8.70427	0.00317466	0.630101	0.0647279
Glossophaginae	ENSG00000196670	ZFP62	ZFP62 zinc finger protein	51.3702	51.3702	1	NA	-8799.12	-8797	4.24022	0.0394771	1	0.289859
Glossophaginae	ENSG00000196767	POU3F4	POU class 3 homeobox 4	999	999	2	19	-3856.5	-3850.78	11.4301	0.000722645	0.219854	0.0225548
Glossophaginae	ENSG00000196878	LAMB3	laminin subunit beta 3	120.306	120.306	2	527	-22120.1	-22114.9	10.3575	0.00128948	0.344431	0.0353351
Glossophaginae	ENSG00000197037	ZSCAN25	zinc finger and SCAN domain containing 25	894.395	894.395	1	NA	-8846.5	-8843.26	6.47277	0.010954	1	0.142632
Glossophaginae	ENSG00000197375	SLC22A5	solute carrier family 22 member 5	115.912	115.912	1	NA	-11919.4	-11916.5	5.72025	0.0167704	1	0.178763
Glossophaginae	ENSG00000197616	MYH6	myosin heavy chain 6	178.028	178.028	1	NA	-32020	-32015.6	8.79037	0.00302825	0.613827	0.0629723
Glossophaginae	ENSG00000198758	EPS8L3	EPS8 like 3	218.063	218.063	1	NA	-11523.8	-11518.5	10.6679	0.00109012	0.296727	0.0304412
Glossophaginae	ENSG00000198816	ZNF358	zinc finger protein 358	31.5621	31.5621	4	86	-13093	-13090.8	4.48607	0.0341722	1	0.265375
Glossophaginae	ENSG00000198919	DZIP3	DAZ interacting zinc finger protein 3	124.355	124.355	2	206	-10044.2	-10041.7	5.03513	0.0248382	1	0.224777
Glossophaginae	ENSG00000205413	SAMD9	sterile alpha motif domain containing 9	5.10265	5.10265	18	33	-21243.9	-21241.9	3.95424	0.0467535	1	0.317866
Glossophaginae	ENSG00000205560	CPT1B	carnitine palmitoyltransferase 1B	775.118	775.118	3	162	-16538.2	-16534.3	7.98573	0.00471474	0.851055	0.0873095
Glossophaginae	ENSG00000214415	GNAT3	G protein subunit alpha transducin 3	999	999	3	37	-3466.87	-3458.94	15.8655	6.80068e-05	0.031182	0.00319895
Glossophaginae	ENSG00000214960	ISPD	isoprenoid synthase domain containing	253.08	253.08	1	NA	-8491.6	-8487.77	7.66426	0.00563252	0.932324	0.0956906
Glossophaginae	ENSG00000230124	ACBD6	acyl-CoA binding domain containing 6	46.6022	46.6022	3	46	-6625.84	-6623.59	4.50758	0.0337449	1	0.264082
Glossophaginae	ENSG00000235568	NFAM1	NFAT activating protein with ITAM motif 1	109.033	109.033	5	46	-8471.04	-8468.49	5.08996	0.0240648	1	0.221458
Glossophaginae	ENSG00000260314	MRC1	mannose receptor C-type 1	112.483	112.483	1	NA	-35329.1	-35327.1	3.9186	0.0477547	1	0.322927

## Sheet: frugivores
branch	ensembl_code	short_gene_name	description	fground_w_2a	fground_w_2b	num_sites	median_itvl	null_lnL	alt_lnL	chitest	p-value	FDR	rFDR
frugivore	ENSG00000068831	RASGRP2	RAS guanyl releasing protein 2	100.42	100.42	1	NA	-8584.27	-8581.02	6.50431	0.0107614	1	0.141283
frugivore	ENSG00000075975	MKRN2	makorin ring finger protein 2	329.957	329.957	1	NA	-7148.03	-7145.78	4.49838	0.033927	1	0.264604
frugivore	ENSG00000089639	GMIP	GEM interacting protein	264.504	264.504	4	150	-13311.2	-13306.1	10.2887	0.00133844	0.3542	0.0363661
frugivore	ENSG00000100906	NFKBIA	NFKB inhibitor alpha	120.756	120.756	2	7	-5053.04	-5049.35	7.3786	0.00660046	1	0.104637
frugivore	ENSG00000105176	URI1	URI1, prefoldin like chaperone	102.298	102.298	3	202	-18876.2	-18873.1	6.20548	0.0127355	1	0.156122
frugivore	ENSG00000105281	SLC1A5	solute carrier family 1 member 5	999	999	1	NA	-13641.8	-13632.2	19.2382	1.15378e-05	0.0065084	0.000667695
frugivore	ENSG00000108622	ICAM2	intercellular adhesion molecule 2	448.816	448.816	1	NA	-11395	-11389.9	10.2696	0.00135239	0.355695	0.0364907
frugivore	ENSG00000110090	CPT1A	carnitine palmitoyltransferase 1A	999	999	2	45	-21459.2	-21455.6	7.02687	0.00802957	1	0.1182
frugivore	ENSG00000112041	TULP1	tubby like protein 1	397.676	397.676	4	40	-5075.68	-5072.78	5.79981	0.0160279	1	0.175978
frugivore	ENSG00000113300	CNOT6	CCR4-NOT transcription complex subunit 6	125.285	125.285	3	2	-7014.96	-7010.33	9.26171	0.00233994	0.513124	0.0526412
frugivore	ENSG00000114631	PODXL2	podocalyxin like 2	999	999	3	192	-8454.48	-8451.33	6.28938	0.0121463	1	0.152414
frugivore	ENSG00000115590	IL1R2	interleukin 1 receptor type 2	213.219	213.219	1	NA	-8653.61	-8650.61	5.99871	0.0143163	1	0.16483
frugivore	ENSG00000116151	MORN1	MORN repeat containing 1	80.9481	80.9481	2	103	-4911.07	-4908.12	5.88721	0.0152513	1	0.170246
frugivore	ENSG00000120907	ADRA1A	adrenoceptor alpha 1A	56.5842	56.5842	3	8	-5723.19	-5720.56	5.25581	0.0218736	1	0.2119
frugivore	ENSG00000121060	TRIM25	tripartite motif containing 25	106.645	106.645	1	NA	-16669.9	-16666.2	7.28098	0.00696887	1	0.108341
frugivore	ENSG00000121903	ZSCAN20	zinc finger and SCAN domain containing 20	994.474	994.474	19	11	-15780.6	-15755	51.3076	7.89702e-13	9.67294e-10	9.92344e-11
frugivore	ENSG00000124243	BCAS4	breast carcinoma amplified sequence 4	165.233	165.233	1	NA	-3115.14	-3110.64	8.99063	0.00271367	0.564747	0.0580483
frugivore	ENSG00000127463	EMC1	ER membrane protein complex subunit 1	138.88	138.88	2	206	-20480.7	-20477.8	5.89438	0.0151893	1	0.169904
frugivore	ENSG00000130164	LDLR	low density lipoprotein receptor	303.699	303.699	3	291	-17976.4	-17971.1	10.6814	0.00108218	0.295505	0.0303158
frugivore	ENSG00000130340	SNX9	sorting nexin 9	66.8498	66.8498	3	251	-13685.4	-13682.5	5.84614	0.0156113	1	0.173166
frugivore	ENSG00000130787	HIP1R	huntingtin interacting protein 1 related	28.3055	28.3055	1	NA	-21464.2	-21462.2	4.09309	0.0430589	1	0.304248
frugivore	ENSG00000134627	PIWIL4	piwi like RNA-mediated gene silencing 4	57.1394	57.1394	5	45	-10551.9	-10549.6	4.74014	0.0294667	1	0.242932
frugivore	ENSG00000135749	PCNX2	pecanex homolog 2	85.6618	85.6618	1	NA	-36497.8	-36495.5	4.74764	0.0293385	1	0.242445
frugivore	ENSG00000137440	FGFBP1	fibroblast growth factor binding protein 1	999	999	5	12	-4215.35	-4208.61	13.4633	0.000243281	0.0910891	0.0093448
frugivore	ENSG00000137819	PAQR5	progestin and adipoQ receptor family member 5	179.596	179.596	1	NA	-8261.93	-8258.66	6.52273	0.0106505	1	0.140878
frugivore	ENSG00000137841	PLCB2	phospholipase C beta 2	735.453	735.453	2	2	-12794.4	-12784.3	20.2162	6.91634e-06	0.00420582	0.00043435
frugivore	ENSG00000137941	TTLL7	tubulin tyrosine ligase like 7	100.043	100.043	1	NA	-14332.6	-14330.4	4.3782	0.0364015	1	0.275902
frugivore	ENSG00000138336	TET1	tet methylcytosine dioxygenase 1	9.77234	9.77234	7	22	-27647.2	-27643	8.25739	0.00405865	0.761481	0.0781202
frugivore	ENSG00000141577	CEP131	centrosomal protein 131	119.947	119.947	5	140	-21698.8	-21696.6	4.47937	0.0343064	1	0.26564
frugivore	ENSG00000142875	PRKACB	protein kinase cAMP-activated catalytic subunit beta	221.657	221.657	1	NA	-4974.76	-4969.78	9.95196	0.00160678	0.404701	0.0415181
frugivore	ENSG00000143367	TUFT1	tuftelin 1	999	999	1	NA	-6772.18	-6769.49	5.38666	0.0202913	1	0.200773
frugivore	ENSG00000144681	STAC	SH3 and cysteine rich domain	334.176	334.176	1	NA	-4745.32	-4740.32	9.99591	0.00156888	0.396811	0.0408428
frugivore	ENSG00000150510	FAM124A	family with sequence similarity 124 member A	167.609	167.609	3	43	-8264.38	-8257.29	14.1833	0.000165834	0.067709	0.00694625
frugivore	ENSG00000155749	ALS2CR12	amyotrophic lateral sclerosis 2 chromosome region 12	999	999	4	14	-4689.67	-4684.82	9.69622	0.00184647	0.43856	0.0449917
frugivore	ENSG00000157388	CACNA1D	calcium voltage-gated channel subunit alpha1 D	999	999	8	79	-20909.6	-20875.6	68.0784	1.11022e-16	1.64125e-13	1.68376e-14
frugivore	ENSG00000157600	TMEM164	transmembrane protein 164	999	999	1	NA	-2946.88	-2941.09	11.5923	0.00066225	0.209825	0.0215258
frugivore	ENSG00000159069	FBXW5	F-box and WD repeat domain containing 5	83.9282	83.9282	2	51	-12573.8	-12571.6	4.37317	0.036509	1	0.27637
frugivore	ENSG00000159184	HOXB13	homeobox B13	763.429	763.429	2	157	-3570.61	-3565.75	9.7066	0.00183608	0.437302	0.0448627
frugivore	ENSG00000164675	IQUB	IQ motif and ubiquitin domain containing	484.171	484.171	2	21	-4819.78	-4816.59	6.38263	0.0115242	1	0.147436
frugivore	ENSG00000165091	TMC1	transmembrane channel like 1	30.8002	30.8002	3	90	-5165.28	-5163.05	4.44163	0.0350727	1	0.269675
frugivore	ENSG00000165730	STOX1	storkhead box 1	22.479	22.479	1	NA	-12210.6	-12208.6	4.01827	0.0450098	1	0.313442
frugivore	ENSG00000166479	TMX3	thioredoxin related transmembrane protein 3	253.218	253.218	4	84	-12848.4	-12844.4	8.00784	0.00465753	0.844282	0.0866147
frugivore	ENSG00000170382	LRRN2	leucine rich repeat neuronal 2	690.169	690.169	1	NA	-9991.44	-9988.87	5.13614	0.0234326	1	0.219218
frugivore	ENSG00000172179	PRL	prolactin	344.008	344.008	2	12	-3041.92	-3037.34	9.15571	0.00247943	0.527521	0.0541182
frugivore	ENSG00000174292	TNK1	tyrosine kinase non receptor 1	245.982	245.982	4	45	-9920.09	-9915.56	9.04427	0.0026352	0.552438	0.0566744
frugivore	ENSG00000174482	LINGO2	leucine rich repeat and Ig domain containing 2	96.7751	96.7751	3	198	-5098.4	-5095.78	5.24082	0.0220629	1	0.212214
frugivore	ENSG00000175535	PNLIP	pancreatic lipase	19.5411	19.5411	4	16	-13123.5	-13121.1	4.78583	0.0286949	1	0.239868
frugivore	ENSG00000178772	CPN2	carboxypeptidase N subunit 2	192.764	192.764	2	163	-15168.5	-15166.4	4.18446	0.0407963	1	0.295596
frugivore	ENSG00000179922	ZNF784	zinc finger protein 784	174.356	174.356	2	47	-5845.11	-5840.85	8.5193	0.003514	0.683213	0.0700953
frugivore	ENSG00000181444	ZNF467	zinc finger protein 467	81.4034	81.4034	4	60	-8726.15	-8722	8.2906	0.00398509	0.750965	0.0770413
frugivore	ENSG00000181610	MRPS23	mitochondrial ribosomal protein S23	156.432	156.432	2	60	-5017.68	-5015.36	4.62485	0.031512	1	0.252912
frugivore	ENSG00000184434	LRRC19	leucine rich repeat containing 19	105.983	105.983	4	43	-5509.27	-5506.94	4.67008	0.0306925	1	0.247914
frugivore	ENSG00000185624	P4HB	prolyl 4-hydroxylase subunit beta	64.831	64.831	3	46	-14285.7	-14282.8	5.79112	0.0161073	1	0.176173
frugivore	ENSG00000185838	GNB1L	G protein subunit beta 1 like	379.207	379.207	1	NA	-5271.63	-5267.72	7.82061	0.00516538	0.885426	0.0908356
frugivore	ENSG00000186994	KANK3	KN motif and ankyrin repeat domains 3	83.5437	83.5437	4	57	-18676.5	-18673.8	5.40603	0.0200673	1	0.199618
frugivore	ENSG00000187492	CDHR4	cadherin related family member 4	63.0052	63.0052	2	56	-6399.79	-6397.67	4.24182	0.0394399	1	0.289827
frugivore	ENSG00000188211	NCR3LG1	natural killer cell cytotoxicity receptor 3 ligand 1	216.383	216.383	7	25	-7771.52	-7768.54	5.96175	0.0146195	1	0.166793
frugivore	ENSG00000188641	DPYD	dihydropyrimidine dehydrogenase	16.8421	16.8421	3	376	-27907.6	-27905.4	4.4188	0.035545	1	0.271644
frugivore	ENSG00000196152	ZNF79	zinc finger protein 79	999	999	5	27	-8000.18	-7986.38	27.6009	1.49113e-07	0.000117296	1.20333e-05
frugivore	ENSG00000198691	ABCA4	ATP binding cassette subfamily A member 4	191.894	191.894	2	108	-24324	-24320	7.93546	0.00484752	0.86053	0.0882815
frugivore	ENSG00000198915	RASGEF1A	RasGEF domain family member 1A	86.7484	86.7484	4	167	-5852.23	-5848.34	7.77664	0.00529261	0.896837	0.0921581
frugivore	ENSG00000198961	PJA2	praja ring finger ubiquitin ligase 2	999	999	1	NA	-11907.1	-11903.3	7.74445	0.00538779	0.906045	0.0929509
frugivore	ENSG00000204084	INPP5B	inositol polyphosphate-5-phosphatase B	123.82	123.82	1	NA	-14935.7	-14932.6	6.20683	0.0127259	1	0.155955
frugivore	ENSG00000236320	SLFN14	schlafen family member 14	217.884	217.884	3	201	-14434.7	-14431.4	6.61352	0.0101208	1	0.136541
