# Supplementary material for: Dietary Diversification and Specialization in Neotropical Bats Facilitated by Early Molecular Evolution
Source: Mol Biol Evol. 2021 Mar 4;38(9):3864–83. doi: 10.1093/molbev/msab028 (PMC8382914; doi:10.1093/molbev/msab028)
Supplement: msab028_Supplementary_Data [file msab028_supplementary_data.zip › Supplementary File 3 - Categorisation of PSGs.xlsx]

## Sheet: Digestion Reactome
Ensembl Code	Name	Description	Branches	Reactomes	Craniofacial GWAS	Kidney GWAS	Other metabolic GWAS	GO Terms
ENSG00000109667	SLC2A9	solute carrier family 2 member 9	Mormoopidae	digestion		renal function-related traits (urea),urate levels,gout,uric acid levels,serum uric acid levels,urate levels in lean individuals,urate levels in overweight individuals,gout in chronic kidney disease,serum urate levels in chronic kidney disease,chronic kidney disease,hyperuricemia,estimated glomerular filtration rate,gout vs. hyperuricemia,renal underexcretion gout,renal overload gout	metabolic traits,blood metabolite levels,urate levels in obese individuals,blood metabolite ratios,gut microbiota (bacterial taxa),serum metabolite levels,creatinine levels	GO:0008643_carbohydrate transport,GO:1904659_glucose transmembrane transport,GO:1903825_organic acid transmembrane transport,GO:0015711_organic anion transport,GO:0008645_hexose transport,GO:0046415_urate metabolic process,GO:0015758_glucose transport
ENSG00000170571	EMB	embigin	Mormoopidae	digestion			type 2 diabetes	GO:0035879_plasma membrane lactate transport
ENSG00000004809	SLC22A16	solute carrier family 22 member 16	Phyllostomidae	digestion		serum metabolite concentrations in chronic kidney disease	blood metabolite levels,glucose homeostasis traits,acylcarnitine levels,amino acid levels,zinc levels	GO:0006811_ion transport,GO:0015711_organic anion transport,GO:0015695_organic cation transport,GO:1902603_carnitine transmembrane transport,GO:0015837_amine transport,GO:0015879_carnitine transport,GO:0046717_acid secretion
ENSG00000136052	SLC41A2	solute carrier family 41 member 2	Phyllostomidae	digestion				GO:0006811_ion transport,GO:1903830_magnesium ion transmembrane transport,GO:0070838_divalent metal ion transport
ENSG00000141526	SLC16A3	solute carrier family 16 member 3	Phyllostomidae,Phyllostominae	TCA,digestion		proteinuria and chronic kidney disease	body mass index	GO:0035873_lactate transmembrane transport,GO:0006090_pyruvate metabolic process,GO:0035879_plasma membrane lactate transport
ENSG00000180638	SLC47A2	solute carrier family 47 member 2	Phyllostomidae	digestion
ENSG00000018280	SLC11A1	solute carrier family 11 member 1	Desmodus	digestion				GO:0006811_ion transport,GO:0006826_iron ion transport,GO:0006828_manganese ion transport,GO:0006879_cellular iron ion homeostasis,GO:0015707_nitrite transport,GO:0032496_response to lipopolysaccharide,GO:0043091_L-arginine import,GO:0055072_iron ion homeostasis,GO:0071421_manganese ion transmembrane transport
ENSG00000115194	SLC30A3	solute carrier family 30 member 3	Desmodus	digestion				GO:0006811_ion transport,GO:0006829_zinc II ion transport
ENSG00000132677	RHBG	Rh family B glycoprotein (gene/pseudogene)	Desmodus	digestion			visceral adipose tissue adjusted for bmi,subcutaneous adipose tissue	GO:0015696_ammonium transport,GO:0015695_organic cation transport,GO:0070634_transepithelial ammonium transport
ENSG00000133065	SLC41A1	solute carrier family 41 member 1	Desmodus	digestion				GO:0006811_ion transport,GO:0070838_divalent metal ion transport,GO:0071286_cellular response to magnesium ion,GO:1903830_magnesium ion transmembrane transport,GO:0015693_magnesium ion transport
ENSG00000140519	RHCG	Rh family C glycoprotein	Desmodus	digestion			number of decayed, missing and filled tooth surfaces or use of dentures,body mass index	GO:0015696_ammonium transport,GO:0030855_epithelial cell differentiation,GO:0015837_amine transport,GO:0015695_organic cation transport,GO:0070634_transepithelial ammonium transport
ENSG00000165794	SLC39A2	solute carrier family 39 member 2	Desmodus	digestion				GO:0006811_ion transport,GO:0030001_metal ion transport,GO:0006829_zinc II ion transport
ENSG00000172270	BSG	basigin (Ok blood group)	Desmodus	TCA,digestion				GO:0006090_pyruvate metabolic process,GO:0042475_odontogenesis of dentin-containing tooth,GO:0046689_response to mercury ion
ENSG00000257335	MGAM	maltase-glucoamylase	Desmodus	digestion			bitter taste response,blood metabolite levels,bitter taste perception,bitter taste perception (phenylthiocarbamide) in obesity with metabolic syndrome,bitter taste perception (6-n-propylthiouracil) in obesity with metabolic syndrome	GO:0005975_carbohydrate metabolic process,GO:0000023_maltose metabolic process,GO:0005983_starch catabolic process,GO:0044245_polysaccharide digestion
ENSG00000015520	NPC1L1	NPC1 like intracellular cholesterol transporter 1	Phyllostominae	digestion			ldl cholesterol,cholesterol, total,ldl cholesterol levels,total cholesterol levels,low density lipoprotein cholesterol levels	GO:0006629_lipid metabolic process,GO:0008203_cholesterol metabolic process,GO:0030299_intestinal cholesterol absorption,GO:0030301_cholesterol transport,GO:0006695_cholesterol biosynthetic process,GO:0042157_lipoprotein metabolic process,GO:0098856_intestinal lipid absorption,GO:0006869_lipid transport
ENSG00000115850	LCT	lactase	Phyllostominae	digestion			blood protein levels,body mass index	GO:0005975_carbohydrate metabolic process,GO:0044245_polysaccharide digestion
ENSG00000154025	SLC5A10	solute carrier family 5 member 10	Phyllostominae	digestion				GO:0006811_ion transport,GO:0008645_hexose transport,GO:1904659_glucose transmembrane transport
ENSG00000112499	SLC22A2	solute carrier family 22 member 2	Glossophaginae	digestion		glomerular filtration rate,chronic kidney disease,glomerular filtration rate (creatinine),estimated glomerular filtration rate,estimated glomerular filtration rate in non-diabetics,glomerular filtration rate in non diabetics (creatinine)	creatinine levels,blood metabolite levels,blood metabolite ratios,lipoprotein(a) levels adjusted for apolipoprotein(a) isoforms,lipoprotein (a) levels,serum metabolite levels,estimated glomerular filtration rate in diabetes,body mass index,body mass index x sex x age interaction (4df test),type 2 diabetes,fat-free mass,waist-hip ratio,waist-to-hip ratio adjusted for bmi	GO:0006811_ion transport,GO:0015711_organic anion transport,GO:0015695_organic cation transport
ENSG00000142583	SLC2A5	solute carrier family 2 member 5	Glossophaginae	digestion				GO:0008643_carbohydrate transport,GO:1904659_glucose transmembrane transport,GO:0015755_fructose transport,GO:0005975_carbohydrate metabolic process,GO:0015758_glucose transport,GO:0106001_intestinal hexose absorption,GO:0071332_cellular response to fructose stimulus,GO:0009750_response to fructose,GO:1990539_fructose import across plasma membrane
ENSG00000197375	SLC22A5	solute carrier family 22 member 5	Glossophaginae	lipid,digestion			blood metabolite levels,fat-free mass,fibrinogen,acylcarnitine levels,serum metabolite levels	GO:0006811_ion transport,GO:0015711_organic anion transport,GO:0009437_carnitine metabolic process,GO:0015879_carnitine transport,GO:0060731_positive regulation of intestinal epithelial structure maintenance,GO:0070715_sodium-dependent organic cation transport,GO:1902603_carnitine transmembrane transport
ENSG00000175535	PNLIP	pancreatic lipase	frugivores	vitamin,digestion			waist circumference adjusted for body mass index,body mass index	GO:0006629_lipid metabolic process,GO:0016042_lipid catabolic process,GO:0001523_retinoid metabolic process,GO:0044241_lipid digestion,GO:0030299_intestinal cholesterol absorption,GO:0061365_positive regulation of triglyceride lipase activity

## Sheet: Vitamin Reactome
Ensembl Code	Name	Description	Branches	Reactomes	Craniofacial GWAS	Kidney GWAS	Other metabolic GWAS	GO Terms
ENSG00000167775	CD320	CD320 molecule	Mormoopidae	vitamin			thyroid stimulating hormone levels	GO:0009235_cobalamin metabolic process,GO:0015889_cobalamin transport,GO:0030656_regulation of vitamin metabolic process
ENSG00000197324	LRP10	LDL receptor related protein 10	Desmodus	vitamin				GO:0006629_lipid metabolic process,GO:0006869_lipid transport,GO:0048839_inner ear development
ENSG00000136010	ALDH1L2	aldehyde dehydrogenase 1 family member L2	Phyllostominae	vitamin				GO:0055114_oxidation-reduction process,GO:0046655_folic acid metabolic process
ENSG00000130164	LDLR	low density lipoprotein receptor	frugivores	vitamin			metabolite levels,ldl cholesterol,lipid metabolism phenotypes,cholesterol, total,coronary artery disease,ldl cholesterol levels,total cholesterol levels,low density lipoprotein cholesterol levels,c-reactive protein levels or ldl-cholesterol levels (pleiotropy),metabolite levels (lipoprotein measures),disorders of lipid metabolism	GO:0042632_cholesterol homeostasis,GO:0071404_cellular response to low-density lipoprotein particle stimulus,GO:0006629_lipid metabolic process,GO:0006869_lipid transport,GO:0008203_cholesterol metabolic process,GO:0010867_positive regulation of triglyceride biosynthetic process,GO:0010899_regulation of phosphatidylcholine catabolic process,GO:0010986_positive regulation of lipoprotein particle c…
ENSG00000175535	PNLIP	pancreatic lipase	frugivores	vitamin,digestion			waist circumference adjusted for body mass index,body mass index	GO:0006629_lipid metabolic process,GO:0016042_lipid catabolic process,GO:0001523_retinoid metabolic process,GO:0044241_lipid digestion,GO:0030299_intestinal cholesterol absorption,GO:0061365_positive regulation of triglyceride lipase activity

## Sheet: Amino acid Reactome
Ensembl Code	Name	Description	Branches	Reactomes	Craniofacial GWAS	Kidney GWAS	Other metabolic GWAS	GO Terms
ENSG00000077616	NAALAD2	N-acetylated alpha-linked acidic dipeptidase 2	Phyllostomidae	amino_acid			body mass index,predicted visceral adipose tissue	GO:0006508_proteolysis
ENSG00000088826	SMOX	spermine oxidase	Phyllostomidae	amino_acid				GO:0055114_oxidation-reduction process,GO:0006598_polyamine catabolic process
ENSG00000140287	HDC	histidine decarboxylase	Phyllostomidae	amino_acid
ENSG00000145293	ENOPH1	enolase-phosphatase 1	Phyllostomidae	amino_acid
ENSG00000171097	KYAT1	kynurenine aminotransferase 1	Phyllostomidae	amino_acid				GO:0006569_tryptophan catabolic process,GO:0006559_L-phenylalanine catabolic process,GO:0097053_L-kynurenine catabolic process
ENSG00000135094	SDS	serine dehydratase	Desmodus	amino_acid			low high density lipoprotein cholesterol levels,body mass index	GO:0006094_gluconeogenesis,GO:0006565_L-serine catabolic process,GO:0042866_pyruvate biosynthetic process
ENSG00000137154	RPS6	ribosomal protein S6	Desmodus	amino_acid				GO:0042593_glucose homeostasis
ENSG00000140279	DUOX2	dual oxidase 2	Desmodus	amino_acid				GO:0055114_oxidation-reduction process,GO:0098869_cellular oxidant detoxification,GO:0042744_hydrogen peroxide catabolic process,GO:0006590_thyroid hormone generation,GO:0030878_thyroid gland development,GO:0042403_thyroid hormone metabolic process,GO:0048839_inner ear development
ENSG00000143149	ALDH9A1	aldehyde dehydrogenase 9 family member A1	Desmodus	amino_acid				GO:0055114_oxidation-reduction process,GO:0045329_carnitine biosynthetic process,GO:0006081_cellular aldehyde metabolic process
ENSG00000159650	UROC1	urocanate hydratase 1	Desmodus	amino_acid			waist-to-hip ratio adjusted for bmi
ENSG00000161653	NAGS	N-acetylglutamate synthase	Desmodus	amino_acid				GO:0000050_urea cycle,GO:0006526_arginine biosynthetic process
ENSG00000181915	ADO	2-aminoethanethiol dioxygenase	Desmodus	amino_acid		urinary albumin excretion (no hypertensive medication),urinary albumin excretion		GO:0055114_oxidation-reduction process,GO:0000098_sulfur amino acid catabolic process
ENSG00000198682	PAPSS2	3'-phosphoadenosine 5'-phosphosulfate synthase 2	Desmodus	carbohydrate,amino_acid				GO:0007596_blood coagulation,GO:0060348_bone development
ENSG00000241935	HOGA1	4-hydroxy-2-oxoglutarate aldolase 1	Desmodus	amino_acid			metabolite levels,metabolite levels (small molecules and protein measures)	GO:0019470_4-hydroxyproline catabolic process,GO:0046487_glyoxylate metabolic process,GO:0009436_glyoxylate catabolic process,GO:0033609_oxalate metabolic process,GO:0042866_pyruvate biosynthetic process
ENSG00000103876	FAH	fumarylacetoacetate hydrolase	Glossophaginae	amino_acid			blood protein levels,type 2 diabetes	GO:0006559_L-phenylalanine catabolic process,GO:0006572_tyrosine catabolic process,GO:0006527_arginine catabolic process

## Sheet: Lipid Reactome
Ensembl Code	Name	Description	Branches	Reactomes	Craniofacial GWAS	Kidney GWAS	Other metabolic GWAS	GO Terms
ENSG00000103089	FA2H	fatty acid 2-hydroxylase	Mormoopidae,Phyllostominae	lipid				GO:0055114_oxidation-reduction process,GO:0006629_lipid metabolic process,GO:0006631_fatty acid metabolic process,GO:0008610_lipid biosynthetic process
ENSG00000128039	SRD5A3	steroid 5 alpha-reductase 3	Mormoopidae	lipid			waist-to-hip ratio adjusted for bmi x sex x age interaction (4df test)	GO:0055114_oxidation-reduction process,GO:0006629_lipid metabolic process
ENSG00000155111	CDK19	cyclin dependent kinase 19	Mormoopidae	lipid			zinc levels	GO:0071222_cellular response to lipopolysaccharide
ENSG00000184381	PLA2G6	phospholipase A2 group VI	Mormoopidae	lipid		estimated glomerular filtration rate,estimated glomerular filtration rate in non-diabetics	triglycerides,body fat percentage,triglyceride levels,hdl cholesterol,high density lipoprotein cholesterol levels	GO:0006629_lipid metabolic process,GO:0016042_lipid catabolic process,GO:0014832_urinary bladder smooth muscle contraction,GO:0035774_positive regulation of insulin secretion involved in cellular response to glucose stimulus,GO:0090238_positive regulation of arachidonic acid secretion
ENSG00000078269	SYNJ2	synaptojanin 2	Phyllostomidae	lipid			lipoprotein (a) - cholesterol levels,lipoprotein (a) levels
ENSG00000100299	ARSA	arylsulfatase A	Phyllostomidae	lipid			blood metabolite levels,longevity,fibrinogen,fibrinogen levels,blood protein levels	GO:0045471_response to ethanol,GO:0006687_glycosphingolipid metabolic process
ENSG00000100523	DDHD1	DDHD domain containing 1	Phyllostomidae	lipid	optic cup area,chin dimples			GO:0006629_lipid metabolic process,GO:0016042_lipid catabolic process,GO:0006654_phosphatidic acid biosynthetic process
ENSG00000105223	PLD3	phospholipase D family member 3	Phyllostomidae	lipid				GO:0006629_lipid metabolic process,GO:0016042_lipid catabolic process
ENSG00000105355	PLIN3	perilipin 3	Phyllostomidae	lipid			visceral fat
ENSG00000108846	ABCC3	ATP binding cassette subfamily C member 3	Phyllostomidae	lipid				GO:0015721_bile acid and bile salt transport
ENSG00000117054	ACADM	acyl-CoA dehydrogenase, C-4 to C-12 straight chain	Phyllostomidae	lipid		serum metabolite concentrations in chronic kidney disease,serum metabolite ratios in chronic kidney disease	blood metabolite levels,glycine levels,metabolite levels,metabolic traits,acylcarnitine levels,blood metabolite ratios,serum metabolite levels	GO:0055114_oxidation-reduction process,GO:0006629_lipid metabolic process,GO:0006631_fatty acid metabolic process,GO:0006635_fatty acid beta-oxidation,GO:0019216_regulation of lipid metabolic process,GO:0019254_carnitine metabolic process, CoA-linked,GO:0033539_fatty acid beta-oxidation using acyl-CoA dehydrogenase,GO:0045329_carnitine biosynthetic process,GO:0051791_medium-chain fatty acid metab…
ENSG00000135454	B4GALNT1	beta-1,4-N-acetyl-galactosaminyltransferase 1	Phyllostomidae	lipid				GO:0006629_lipid metabolic process,GO:0006687_glycosphingolipid metabolic process,GO:0005975_carbohydrate metabolic process,GO:0019915_lipid storage
ENSG00000160752	FDPS	farnesyl diphosphate synthase	Phyllostomidae	lipid			body fat distribution (trunk fat ratio),body fat distribution (leg fat ratio)	GO:0006629_lipid metabolic process,GO:0008203_cholesterol metabolic process,GO:0006695_cholesterol biosynthetic process,GO:0045540_regulation of cholesterol biosynthetic process
ENSG00000179477	ALOX12B	arachidonate 12-lipoxygenase, 12R type	Phyllostomidae	lipid				GO:0055114_oxidation-reduction process,GO:0006629_lipid metabolic process,GO:0006631_fatty acid metabolic process,GO:0061436_establishment of skin barrier
ENSG00000036530	CYP46A1	cytochrome P450 family 46 subfamily A member 1	Desmodus	lipid			coronary artery disease	GO:0055114_oxidation-reduction process,GO:0006629_lipid metabolic process,GO:0008203_cholesterol metabolic process,GO:0006805_xenobiotic metabolic process,GO:0006699_bile acid biosynthetic process,GO:0006707_cholesterol catabolic process
ENSG00000087053	MTMR2	myotubularin related protein 2	Desmodus	lipid			waist circumference adjusted for body mass index	GO:0006629_lipid metabolic process
ENSG00000103740	ACSBG1	acyl-CoA synthetase bubblegum family member 1	Desmodus	lipid				GO:0006629_lipid metabolic process,GO:0006631_fatty acid metabolic process,GO:0035338_long-chain fatty-acyl-CoA biosynthetic process,GO:0000038_very long-chain fatty acid metabolic process,GO:0001676_long-chain fatty acid metabolic process
ENSG00000113790	EHHADH	enoyl-CoA hydratase and 3-hydroxyacyl CoA dehydrogenase	Desmodus	lipid				GO:0055114_oxidation-reduction process,GO:0006629_lipid metabolic process,GO:0006631_fatty acid metabolic process,GO:0033540_fatty acid beta-oxidation using acyl-CoA oxidase,GO:0006635_fatty acid beta-oxidation
ENSG00000135929	CYP27A1	cytochrome P450 family 27 subfamily A member 1	Desmodus	lipid	lobe attachment (rater-scored or self-reported)			GO:0055114_oxidation-reduction process,GO:0006699_bile acid biosynthetic process
ENSG00000148384	INPP5E	inositol polyphosphate-5-phosphatase E	Desmodus	lipid			serum total protein level	GO:0006629_lipid metabolic process
ENSG00000149809	TM7SF2	transmembrane 7 superfamily member 2	Desmodus	lipid			blood protein levels	GO:0055114_oxidation-reduction process,GO:0006629_lipid metabolic process,GO:0008203_cholesterol metabolic process,GO:0006695_cholesterol biosynthetic process,GO:0045540_regulation of cholesterol biosynthetic process
ENSG00000153246	PLA2R1	phospholipase A2 receptor 1	Desmodus	lipid		membranous nephropathy	bilirubin levels,blood protein levels	GO:0072593_reactive oxygen species metabolic process,GO:0090238_positive regulation of arachidonic acid secretion,GO:1900139_negative regulation of arachidonic acid secretion
ENSG00000159082	SYNJ1	synaptojanin 1	Desmodus	lipid
ENSG00000163521	GLB1L	galactosidase beta 1 like	Desmodus	carbohydrate,lipid				GO:0005975_carbohydrate metabolic process
ENSG00000164434	FABP7	fatty acid binding protein 7	Desmodus	lipid				GO:0019433_triglyceride catabolic process,GO:0050673_epithelial cell proliferation
ENSG00000166311	SMPD1	sphingomyelin phosphodiesterase 1	Desmodus	lipid			blood protein levels	GO:0006687_glycosphingolipid metabolic process
ENSG00000172893	DHCR7	7-dehydrocholesterol reductase	Desmodus	lipid			vitamin d levels,vitamin d insufficiency,vitamin d levels (dietary vitamin d intake interaction)	GO:0055114_oxidation-reduction process,GO:0006629_lipid metabolic process,GO:0008203_cholesterol metabolic process,GO:0006695_cholesterol biosynthetic process,GO:0045540_regulation of cholesterol biosynthetic process,GO:0033489_cholesterol biosynthetic process via desmosterol,GO:0033490_cholesterol biosynthetic process via lathosterol
ENSG00000224051	CPTP	ceramide-1-phosphate transfer protein	Desmodus	lipid				GO:0006869_lipid transport,GO:0006687_glycosphingolipid metabolic process
ENSG00000106384	MOGAT3	monoacylglycerol O-acyltransferase 3	Phyllostominae	lipid				GO:0006629_lipid metabolic process,GO:0019432_triglyceride biosynthetic process,GO:0006071_glycerol metabolic process
ENSG00000127472	PLA2G5	phospholipase A2 group V	Phyllostominae	lipid			blood protein levels	GO:0006629_lipid metabolic process,GO:0016042_lipid catabolic process,GO:0006654_phosphatidic acid biosynthetic process
ENSG00000176194	CIDEA	cell death-inducing DFFA-like effector a	Phyllostominae	lipid				GO:0019915_lipid storage,GO:0010890_positive regulation of sequestering of triglyceride,GO:0006629_lipid metabolic process,GO:0050995_negative regulation of lipid catabolic process
ENSG00000111424	VDR	vitamin D receptor	Glossophaginae	lipid		gout	gut microbiota (beta diversity)	GO:0010980_positive regulation of vitamin D 24-hydroxylase activity,GO:0045618_positive regulation of keratinocyte differentiation,GO:0010839_negative regulation of keratinocyte proliferation,GO:0038183_bile acid signaling pathway,GO:0009887_animal organ morphogenesis,GO:0050892_intestinal absorption
ENSG00000176170	SPHK1	sphingosine kinase 1	Glossophaginae	lipid
ENSG00000188921	HACD4	3-hydroxyacyl-CoA dehydratase 4	Glossophaginae	lipid	facial wrinkles,axial length			GO:0006629_lipid metabolic process,GO:0006631_fatty acid metabolic process,GO:0030497_fatty acid elongation
ENSG00000197375	SLC22A5	solute carrier family 22 member 5	Glossophaginae	lipid,digestion			blood metabolite levels,fat-free mass,fibrinogen,acylcarnitine levels,serum metabolite levels	GO:0006811_ion transport,GO:0015711_organic anion transport,GO:0009437_carnitine metabolic process,GO:0015879_carnitine transport,GO:0060731_positive regulation of intestinal epithelial structure maintenance,GO:0070715_sodium-dependent organic cation transport,GO:1902603_carnitine transmembrane transport
ENSG00000205560	CPT1B	carnitine palmitoyltransferase 1B	Glossophaginae	lipid			fibrinogen	GO:0006629_lipid metabolic process,GO:0006631_fatty acid metabolic process,GO:0006853_carnitine shuttle,GO:0006635_fatty acid beta-oxidation,GO:0015909_long-chain fatty acid transport
ENSG00000230124	ACBD6	acyl-CoA binding domain containing 6	Glossophaginae	lipid				GO:0006637_acyl-CoA metabolic process
ENSG00000110090	CPT1A	carnitine palmitoyltransferase 1A	frugivores	lipid			obesity-related traits,lipid metabolism phenotypes	GO:0006629_lipid metabolic process,GO:0006631_fatty acid metabolic process,GO:0030855_epithelial cell differentiation,GO:0006853_carnitine shuttle,GO:0001676_long-chain fatty acid metabolic process,GO:0006635_fatty acid beta-oxidation,GO:0019216_regulation of lipid metabolic process,GO:0009437_carnitine metabolic process,GO:0006006_glucose metabolic process,GO:0006641_triglyceride metabolic proce…
ENSG00000142875	PRKACB	protein kinase cAMP-activated catalytic subunit beta	frugivores	carbohydrate,lipid,energy				GO:0007596_blood coagulation,GO:0003091_renal water homeostasis,GO:0071377_cellular response to glucagon stimulus

## Sheet: Energy Reactome
Ensembl Code	Name	Description	Branches	Reactomes	Craniofacial GWAS	Kidney GWAS	Other metabolic GWAS	GO Terms
ENSG00000158445	KCNB1	potassium voltage-gated channel subfamily B member 1	Phyllostomidae	energy			obesity-related traits	GO:0006811_ion transport,GO:0050796_regulation of insulin secretion,GO:0042593_glucose homeostasis,GO:0046676_negative regulation of insulin secretion,GO:0071333_cellular response to glucose stimulus
ENSG00000163931	TKT	transketolase	Phyllostomidae	carbohydrate,energy			blood metabolite ratios,blood metabolite levels,body mass index	GO:0006098_pentose-phosphate shunt,GO:0009052_pentose-phosphate shunt, non-oxidative branch,GO:0046166_glyceraldehyde-3-phosphate biosynthetic process
ENSG00000150594	ADRA2A	adrenoceptor alpha 2A	Phyllostominae	energy			fasting blood glucose,fasting blood glucose (bmi interaction)	GO:0046676_negative regulation of insulin secretion,GO:0050796_regulation of insulin secretion,GO:0050995_negative regulation of lipid catabolic process,GO:0042593_glucose homeostasis,GO:0050892_intestinal absorption,GO:0061179_negative regulation of insulin secretion involved in cellular response to glucose stimulus
ENSG00000157388	CACNA1D	calcium voltage-gated channel subunit alpha1 D	plantivores,frugivores	energy	axial length		insulin resistance/response,blood protein levels,body mass index,visceral adipose tissue/subcutaneous adipose tissue ratio	GO:0006811_ion transport,GO:0050796_regulation of insulin secretion,GO:0007605_sensory perception of sound
ENSG00000137841	PLCB2	phospholipase C beta 2	frugivores	energy				GO:0016042_lipid catabolic process,GO:0006629_lipid metabolic process,GO:0050913_sensory perception of bitter taste
ENSG00000142875	PRKACB	protein kinase cAMP-activated catalytic subunit beta	frugivores	carbohydrate,lipid,energy				GO:0007596_blood coagulation,GO:0003091_renal water homeostasis,GO:0071377_cellular response to glucagon stimulus

## Sheet: TCA Reactome
Ensembl Code	Name	Description	Branches	Reactomes	Craniofacial GWAS	Kidney GWAS	Other metabolic GWAS	GO Terms
ENSG00000141526	SLC16A3	solute carrier family 16 member 3	Phyllostomidae,Phyllostominae	TCA,digestion		proteinuria and chronic kidney disease	body mass index	GO:0035873_lactate transmembrane transport,GO:0006090_pyruvate metabolic process,GO:0035879_plasma membrane lactate transport
ENSG00000004799	PDK4	pyruvate dehydrogenase kinase 4	Desmodus	TCA				GO:0005975_carbohydrate metabolic process,GO:0008286_insulin receptor signaling pathway,GO:0010510_regulation of acetyl-CoA biosynthetic process from pyruvate,GO:0010565_regulation of cellular ketone metabolic process,GO:0010906_regulation of glucose metabolic process,GO:0042304_regulation of fatty acid biosynthetic process,GO:0042593_glucose homeostasis,GO:0042594_response to starvation,GO:00451…
ENSG00000172270	BSG	basigin (Ok blood group)	Desmodus	TCA,digestion				GO:0006090_pyruvate metabolic process,GO:0042475_odontogenesis of dentin-containing tooth,GO:0046689_response to mercury ion

## Sheet: Carbohydrate Reactome
Ensembl Code	Name	Description	Branches	Reactomes	Craniofacial GWAS	Kidney GWAS	Other metabolic GWAS	GO Terms
ENSG00000112425	EPM2A	EPM2A, laforin glucan phosphatase	Phyllostomidae	carbohydrate	lobe attachment (rater-scored or self-reported)			GO:0005975_carbohydrate metabolic process,GO:0005978_glycogen biosynthetic process,GO:0005977_glycogen metabolic process
ENSG00000160883	HK3	hexokinase 3	Phyllostomidae	carbohydrate			waist-to-hip ratio adjusted for bmi,waist-to-hip ratio adjusted for bmi (age <50),waist-to-hip ratio adjusted for bmi x sex x age interaction (4df test)	GO:0006096_glycolytic process,GO:0001678_cellular glucose homeostasis,GO:0005975_carbohydrate metabolic process,GO:0051156_glucose 6-phosphate metabolic process,GO:0061621_canonical glycolysis,GO:0019318_hexose metabolic process
ENSG00000163931	TKT	transketolase	Phyllostomidae	carbohydrate,energy			blood metabolite ratios,blood metabolite levels,body mass index	GO:0006098_pentose-phosphate shunt,GO:0009052_pentose-phosphate shunt, non-oxidative branch,GO:0046166_glyceraldehyde-3-phosphate biosynthetic process
ENSG00000170961	HAS2	hyaluronan synthase 2	Phyllostomidae	carbohydrate	chin dimples		obesity-related traits,hdl cholesterol levels	GO:0001822_kidney development,GO:0035810_positive regulation of urine volume,GO:0070295_renal water absorption,GO:0010838_positive regulation of keratinocyte proliferation,GO:0030212_hyaluronan metabolic process,GO:0060349_bone morphogenesis,GO:1900127_positive regulation of hyaluronan biosynthetic process
ENSG00000011465	DCN	decorin	Desmodus	carbohydrate			blood protein levels,central corneal thickness	GO:0030203_glycosaminoglycan metabolic process,GO:0030206_chondroitin sulfate biosynthetic process,GO:0030207_chondroitin sulfate catabolic process,GO:0030208_dermatan sulfate biosynthetic process,GO:0009887_animal organ morphogenesis,GO:0001822_kidney development,GO:0032496_response to lipopolysaccharide
ENSG00000056998	GYG2	glycogenin 2	Desmodus	carbohydrate				GO:0005978_glycogen biosynthetic process,GO:0005980_glycogen catabolic process
ENSG00000108784	NAGLU	N-acetyl-alpha-glucosaminidase	Desmodus	carbohydrate				GO:0042474_middle ear morphogenesis,GO:0060119_inner ear receptor cell development,GO:0006027_glycosaminoglycan catabolic process
ENSG00000109323	MANBA	mannosidase beta	Desmodus,Glossophaginae	carbohydrate		glomerular filtration rate (creatinine),estimated glomerular filtration rate	primary biliary cholangitis,blood protein levels,primary biliary cirrhosis	GO:0005975_carbohydrate metabolic process,GO:0009313_oligosaccharide catabolic process
ENSG00000114480	GBE1	1,4-alpha-glucan branching enzyme 1	Desmodus	carbohydrate	axial length		body mass index,iron status biomarkers (transferrin saturation)	GO:0005975_carbohydrate metabolic process,GO:0005978_glycogen biosynthetic process,GO:0006091_generation of precursor metabolites and energy,GO:0005977_glycogen metabolic process
ENSG00000130287	NCAN	neurocan	Desmodus	carbohydrate			ldl cholesterol,cholesterol, total,c-reactive protein levels or ldl-cholesterol levels (pleiotropy),c-reactive protein levels or total cholesterol levels (pleiotropy),total cholesterol levels,triglycerides,low density lipoprotein cholesterol levels,triglyceride levels,nonalcoholic fatty liver disease	GO:0007155_cell adhesion,GO:0030203_glycosaminoglycan metabolic process,GO:0030206_chondroitin sulfate biosynthetic process,GO:0030207_chondroitin sulfate catabolic process,GO:0030208_dermatan sulfate biosynthetic process
ENSG00000153976	HS3ST3A1	heparan sulfate-glucosamine 3-sulfotransferase 3A1	Desmodus	carbohydrate			body mass index	GO:0006024_glycosaminoglycan biosynthetic process
ENSG00000163521	GLB1L	galactosidase beta 1 like	Desmodus	carbohydrate,lipid				GO:0005975_carbohydrate metabolic process
ENSG00000198682	PAPSS2	3'-phosphoadenosine 5'-phosphosulfate synthase 2	Desmodus	carbohydrate,amino_acid				GO:0007596_blood coagulation,GO:0060348_bone development
ENSG00000067177	PHKA1	phosphorylase kinase regulatory subunit alpha 1	Glossophaginae	carbohydrate	facial morphology (factor 14, intercanthal width)			GO:0005975_carbohydrate metabolic process,GO:0005977_glycogen metabolic process,GO:0006091_generation of precursor metabolites and energy,GO:0005980_glycogen catabolic process
ENSG00000136872	ALDOB	aldolase, fructose-bisphosphate B	Glossophaginae	carbohydrate	age-related cataracts			GO:0006096_glycolytic process,GO:0006094_gluconeogenesis,GO:0061621_canonical glycolysis,GO:0061624_fructose catabolic process to hydroxyacetone phosphate and glyceraldehyde-3-phosphate,GO:0006000_fructose metabolic process,GO:0030388_fructose 1,6-bisphosphate metabolic process
ENSG00000140263	SORD	sorbitol dehydrogenase	Glossophaginae	carbohydrate				GO:0055114_oxidation-reduction process,GO:0006006_glucose metabolic process,GO:0019640_glucuronate catabolic process to xylulose 5-phosphate,GO:0046370_fructose biosynthetic process,GO:0006060_sorbitol metabolic process,GO:0006062_sorbitol catabolic process,GO:0006970_response to osmotic stress,GO:0031667_response to nutrient levels,GO:0046686_response to cadmium ion,GO:0046688_response to copper…
ENSG00000142875	PRKACB	protein kinase cAMP-activated catalytic subunit beta	frugivores	carbohydrate,lipid,energy				GO:0007596_blood coagulation,GO:0003091_renal water homeostasis,GO:0071377_cellular response to glucagon stimulus

## Sheet: Craniofacial GWAS
Ensembl Code	Name	Description	Branches	Reactomes	Craniofacial GWAS	Kidney GWAS	Other metabolic GWAS	GO Terms
ENSG00000030582	GRN	granulin precursor	Mormoopidae		intracranial volume		blood protein levels
ENSG00000101017	CD40	CD40 molecule	Mormoopidae		facial morphology (factor 13, vertical position of alar curvature relative to upper lip)			GO:0031667_response to nutrient levels,GO:0071222_cellular response to lipopolysaccharide,GO:0032496_response to lipopolysaccharide
ENSG00000150054	MPP7	membrane palmitoylated protein 7	Mormoopidae		bone mineral density (paediatric, skull)		obesity-related traits,macular thickness,blood protein levels
ENSG00000169554	ZEB2	zinc finger E-box binding homeobox 2	Mormoopidae		chin dimples		myopia (severe),coronary artery disease,obesity-related traits
ENSG00000262655	SPON1	spondin 1	Mormoopidae		facial morphology (factor 1, breadth of lateral portion of upper face)		vitamin d levels,blood protein levels,sense of smell,hdl cholesterol levels,glucagon levels in response to oral glucose tolerance test (fasting)	GO:0007155_cell adhesion
ENSG00000042980	ADAM28	ADAM metallopeptidase domain 28	Phyllostomidae		cleft palate	estimated glomerular filtration rate,serum uric acid levels,blood urea nitrogen levels,glomerular filtration rate	creatinine levels	GO:0006508_proteolysis
ENSG00000100523	DDHD1	DDHD domain containing 1	Phyllostomidae	lipid	optic cup area,chin dimples			GO:0006629_lipid metabolic process,GO:0016042_lipid catabolic process,GO:0006654_phosphatidic acid biosynthetic process
ENSG00000112414	ADGRG6	adhesion G protein-coupled receptor G6	Phyllostomidae		lobe attachment (rater-scored or self-reported),lobe attachment (rater scored)		waist circumference adjusted for bmi (joint analysis main effects and physical activity interaction),waist circumference adjusted for bmi in non-smokers,waist circumference adjusted for body mass index,hip circumference adjusted for bmi,waist circumference adjusted for bmi in active individuals,waist circumference adjusted for bmi in inactive individuals,fat-free mass,body fat distribution (arm f…
ENSG00000112425	EPM2A	EPM2A, laforin glucan phosphatase	Phyllostomidae	carbohydrate	lobe attachment (rater-scored or self-reported)			GO:0005975_carbohydrate metabolic process,GO:0005978_glycogen biosynthetic process,GO:0005977_glycogen metabolic process
ENSG00000131459	GFPT2	glutamine-fructose-6-phosphate transaminase 2	Phyllostomidae		facial wrinkles		blood protein levels	GO:1901135_carbohydrate derivative metabolic process,GO:1901137_carbohydrate derivative biosynthetic process,GO:0006002_fructose 6-phosphate metabolic process,GO:0006112_energy reserve metabolic process
ENSG00000136160	EDNRB	endothelin receptor type B	Phyllostomidae		craniofacial microsomia		fat-free mass	GO:0032496_response to lipopolysaccharide,GO:0035810_positive regulation of urine volume,GO:0035815_positive regulation of renal sodium excretion,GO:0071222_cellular response to lipopolysaccharide
ENSG00000143228	NUF2	NUF2, NDC80 kinetochore complex component	Phyllostomidae		facial morphology (factor 23)		myopia
ENSG00000143867	OSR1	odd-skipped related transciption factor 1	Phyllostomidae		facial morphology		coronary artery disease	GO:0030501_positive regulation of bone mineralization,GO:0060021_palate development,GO:0001823_mesonephros development,GO:0042474_middle ear morphogenesis,GO:0042476_odontogenesis,GO:0072075_metanephric mesenchyme development,GO:0072207_metanephric epithelium development,GO:0001656_metanephros development,GO:0072111_cell proliferation involved in kidney development,GO:0072133_metanephric mesenchy…
ENSG00000163638	ADAMTS9	ADAM metallopeptidase with thrombospondin type 1 motif 9	Phyllostomidae		lobe attachment (rater-scored or self-reported),facial morphology (factor 10, width of nasal floor)	serum urea levels,blood urea nitrogen levels	liver enzyme levels (alanine transaminase),liver enzyme levels (aspartate transaminase),macular thickness,waist-hip ratio,visceral adipose tissue adjusted for bmi,visceral adipose tissue/subcutaneous adipose tissue ratio,type 2 diabetes,waist circumference adjusted for bmi in non-smokers,waist circumference adjusted for bmi (joint analysis main effects and physical activity interaction),waist-to-…	GO:0006508_proteolysis,GO:0006516_glycoprotein catabolic process
ENSG00000170961	HAS2	hyaluronan synthase 2	Phyllostomidae	carbohydrate	chin dimples		obesity-related traits,hdl cholesterol levels	GO:0001822_kidney development,GO:0035810_positive regulation of urine volume,GO:0070295_renal water absorption,GO:0010838_positive regulation of keratinocyte proliferation,GO:0030212_hyaluronan metabolic process,GO:0060349_bone morphogenesis,GO:1900127_positive regulation of hyaluronan biosynthetic process
ENSG00000182985	CADM1	cell adhesion molecule 1	Phyllostomidae		orofacial clefts		obesity-related traits,body mass index,thyroid stimulating hormone levels,type 2 diabetes (age of onset)	GO:0007155_cell adhesion
ENSG00000187391	MAGI2	membrane associated guanylate kinase, WW and PDZ domain containing 2	Phyllostomidae		facial morphology (factor 19)		obesity-related traits,body mass index,visceral fat,hip circumference adjusted for bmi
ENSG00000187720	THSD4	thrombospondin type 1 domain containing 4	Phyllostomidae		eye morphology		body fat mass,waist-hip ratio	GO:0006508_proteolysis
ENSG00000100065	CARD10	caspase recruitment domain family member 10	Desmodus		optic disc area,vertical cup-disc ratio
ENSG00000104415	WISP1	WNT1 inducible signaling pathway protein 1	Desmodus		graves' disease		type 2 diabetes,blood protein levels	GO:0007155_cell adhesion
ENSG00000114480	GBE1	1,4-alpha-glucan branching enzyme 1	Desmodus	carbohydrate	axial length		body mass index,iron status biomarkers (transferrin saturation)	GO:0005975_carbohydrate metabolic process,GO:0005978_glycogen biosynthetic process,GO:0006091_generation of precursor metabolites and energy,GO:0005977_glycogen metabolic process
ENSG00000120149	MSX2	msh homeobox 2	Desmodus		chin dimples			GO:0042476_odontogenesis,GO:0045599_negative regulation of fat cell differentiation,GO:0051216_cartilage development,GO:0060349_bone morphogenesis,GO:0060363_cranial suture morphogenesis,GO:0070166_enamel mineralization
ENSG00000127325	BEST3	bestrophin 3	Desmodus		orofacial clefts			GO:0006811_ion transport
ENSG00000134917	ADAMTS8	ADAM metallopeptidase with thrombospondin type 1 motif 8	Desmodus		vertical cup-disc ratio,optic cup area		central corneal thickness,corneal hysteresis,corneal resistance factor	GO:0006508_proteolysis,GO:0035435_phosphate ion transmembrane transport
ENSG00000135929	CYP27A1	cytochrome P450 family 27 subfamily A member 1	Desmodus	lipid	lobe attachment (rater-scored or self-reported)			GO:0055114_oxidation-reduction process,GO:0006699_bile acid biosynthetic process
ENSG00000166510	CCDC68	coiled-coil domain containing 68	Desmodus		chin dimples		diabetic retinopathy,coronary artery disease,corneal endothelial cell density,corneal resistance factor,corneal hysteresis
ENSG00000174469	CNTNAP2	contactin associated protein like 2	Desmodus		facial morphology (factor 11, projection of the nose)	diabetic kidney disease,chronic kidney disease (severe chronic kidney disease vs normal kidney function) in type 1 diabetes	visceral adipose tissue/subcutaneous adipose tissue ratio,obesity-related traits,body mass index,hdl cholesterol,hdl cholesterol and triglyceride levels (pleiotropy),glaucoma,body mass index (recreational physical activity interaction),body mass index (dietary energy interaction),blood protein levels	GO:0007155_cell adhesion
ENSG00000196872	KIAA1211L	KIAA1211 like	Desmodus		facial morphology (factor 20)
ENSG00000198570	RD3	retinal degeneration 3	Desmodus		facial morphology (factor 7, width of cartilaginous portion of nose)		retinopathy in non-diabetics	GO:0060041_retina development in camera-type eye
ENSG00000053918	KCNQ1	potassium voltage-gated channel subfamily Q member 1	Phyllostominae		facial morphology (factor 13, vertical position of alar curvature relative to upper lip)	gout,glomerular filtration rate (creatinine),estimated glomerular filtration rate,serum uric acid levels,hyperuricemia,chronic kidney disease,estimated glomerular filtration rate in non-diabetics,glomerular filtration rate in non diabetics (creatinine)	type 2 diabetes,waist circumference adjusted for bmi (joint analysis main effects and physical activity interaction),waist-to-hip ratio adjusted for bmi,body mass index,glucose homeostasis traits,waist circumference adjusted for body mass index,waist circumference adjusted for bmi in active individuals,obesity without metabolic disease,creatinine levels,blood sugar levels	GO:0006811_ion transport,GO:0060453_regulation of gastric acid secretion,GO:0070293_renal absorption,GO:0007605_sensory perception of sound,GO:0048839_inner ear development,GO:0050892_intestinal absorption
ENSG00000118257	NRP2	neuropilin 2	Phyllostominae		craniofacial microsomia		blood protein levels	GO:0021649_vestibulocochlear nerve structural organization,GO:0007155_cell adhesion
ENSG00000122574	WIPF3	WAS/WASL interacting protein family member 3	Phyllostominae		corneal curvature	urinary albumin excretion
ENSG00000150275	PCDH15	protocadherin related 15	plantivores		facial morphology (factor 3, length of philtrum)		hip circumference adjusted for bmi,body mass index	GO:0007155_cell adhesion,GO:0007605_sensory perception of sound,GO:0048839_inner ear development,GO:0045494_photoreceptor cell maintenance,GO:0050953_sensory perception of light stimulus,GO:0002009_morphogenesis of an epithelium
ENSG00000157388	CACNA1D	calcium voltage-gated channel subunit alpha1 D	plantivores,frugivores	energy	axial length		insulin resistance/response,blood protein levels,body mass index,visceral adipose tissue/subcutaneous adipose tissue ratio	GO:0006811_ion transport,GO:0050796_regulation of insulin secretion,GO:0007605_sensory perception of sound
ENSG00000181104	F2R	coagulation factor II thrombin receptor	plantivores		erosive tooth wear (severe vs none or mild)		waist-hip ratio	GO:0007596_blood coagulation,GO:0030194_positive regulation of blood coagulation,GO:0032496_response to lipopolysaccharide,GO:1900134_negative regulation of renin secretion into blood stream,GO:0030193_regulation of blood coagulation
ENSG00000067177	PHKA1	phosphorylase kinase regulatory subunit alpha 1	Glossophaginae	carbohydrate	facial morphology (factor 14, intercanthal width)			GO:0005975_carbohydrate metabolic process,GO:0005977_glycogen metabolic process,GO:0006091_generation of precursor metabolites and energy,GO:0005980_glycogen catabolic process
ENSG00000113749	HRH2	histamine receptor H2	Glossophaginae		facial morphology (factor 20)		obesity-related traits	GO:0001696_gastric acid secretion,GO:0001697_histamine-induced gastric acid secretion,GO:0001698_gastrin-induced gastric acid secretion,GO:0003382_epithelial cell morphogenesis,GO:0048565_digestive tract development,GO:1901998_toxin transport
ENSG00000136872	ALDOB	aldolase, fructose-bisphosphate B	Glossophaginae	carbohydrate	age-related cataracts			GO:0006096_glycolytic process,GO:0006094_gluconeogenesis,GO:0061621_canonical glycolysis,GO:0061624_fructose catabolic process to hydroxyacetone phosphate and glyceraldehyde-3-phosphate,GO:0006000_fructose metabolic process,GO:0030388_fructose 1,6-bisphosphate metabolic process
ENSG00000142611	PRDM16	PR/SET domain 16	Glossophaginae		nose morphology		coronary artery disease,type 1 diabetes autoantibodies in high risk hla genotype individuals (time to event)	GO:0043586_tongue development,GO:0060021_palate development
ENSG00000145358	DDIT4L	DNA damage inducible transcript 4 like	Glossophaginae		nose size
ENSG00000150722	PPP1R1C	protein phosphatase 1 regulatory inhibitor subunit 1C	Glossophaginae		maximum cranial width		hip circumference adjusted for bmi
ENSG00000170921	TANC2	tetratricopeptide repeat, ankyrin repeat and coiled-coil containing 2	Glossophaginae		cleft lip with or without cleft palate
ENSG00000187764	SEMA4D	semaphorin 4D	Glossophaginae		orofacial clefts,nonsyndromic cleft lip with or without cleft palate		body mass index,blood protein levels	GO:0008360_regulation of cell shape,GO:0007155_cell adhesion,GO:0043931_ossification involved in bone maturation
ENSG00000188921	HACD4	3-hydroxyacyl-CoA dehydratase 4	Glossophaginae	lipid	facial wrinkles,axial length			GO:0006629_lipid metabolic process,GO:0006631_fatty acid metabolic process,GO:0030497_fatty acid elongation
ENSG00000214960	ISPD	isoprenoid synthase domain containing	Glossophaginae		facial morphology (factor 19)		hdl cholesterol,waist-to-hip ratio adjusted for bmi x sex interaction,waist-to-hip ratio adjusted for bmi,triglycerides
ENSG00000174482	LINGO2	leucine rich repeat and Ig domain containing 2	frugivores		facial wrinkles		obesity-related traits,body mass index,obesity,body mass index in physically active individuals,body fat percentage,predicted visceral adipose tissue,type 2 diabetes,gut microbiota (bacterial taxa)
ENSG00000185838	GNB1L	G protein subunit beta 1 like	frugivores		nonsyndromic cleft lip with cleft palate		glaucoma
ENSG00000198691	ABCA4	ATP binding cassette subfamily A member 4	frugivores		orofacial clefts,cleft lip with or without cleft palate,nonsyndromic cleft lip with cleft palate			GO:0001523_retinoid metabolic process,GO:0045494_photoreceptor cell maintenance

## Sheet: Kidney GWAS
Ensembl Code	Name	Description	Branches	Reactomes	Craniofacial GWAS	Kidney GWAS	Other metabolic GWAS	GO Terms
ENSG00000109667	SLC2A9	solute carrier family 2 member 9	Mormoopidae	digestion		renal function-related traits (urea),urate levels,gout,uric acid levels,serum uric acid levels,urate levels in lean individuals,urate levels in overweight individuals,gout in chronic kidney disease,serum urate levels in chronic kidney disease,chronic kidney disease,hyperuricemia,estimated glomerular filtration rate,gout vs. hyperuricemia,renal underexcretion gout,renal overload gout	metabolic traits,blood metabolite levels,urate levels in obese individuals,blood metabolite ratios,gut microbiota (bacterial taxa),serum metabolite levels,creatinine levels	GO:0008643_carbohydrate transport,GO:1904659_glucose transmembrane transport,GO:1903825_organic acid transmembrane transport,GO:0015711_organic anion transport,GO:0008645_hexose transport,GO:0046415_urate metabolic process,GO:0015758_glucose transport
ENSG00000116786	PLEKHM2	pleckstrin homology and RUN domain containing M2	Mormoopidae			estimated glomerular filtration rate
ENSG00000144369	FAM171B	family with sequence similarity 171 member B	Mormoopidae			urinary albumin-to-creatinine ratio in non-diabetics	blood protein levels,urinary albumin-to-creatinine ratio
ENSG00000181754	AMIGO1	adhesion molecule with Ig like domain 1	Mormoopidae			chronic kidney disease		GO:0007155_cell adhesion
ENSG00000184381	PLA2G6	phospholipase A2 group VI	Mormoopidae	lipid		estimated glomerular filtration rate,estimated glomerular filtration rate in non-diabetics	triglycerides,body fat percentage,triglyceride levels,hdl cholesterol,high density lipoprotein cholesterol levels	GO:0006629_lipid metabolic process,GO:0016042_lipid catabolic process,GO:0014832_urinary bladder smooth muscle contraction,GO:0035774_positive regulation of insulin secretion involved in cellular response to glucose stimulus,GO:0090238_positive regulation of arachidonic acid secretion
ENSG00000002726	AOC1	amine oxidase, copper containing 1	Phyllostomidae,plantivores			serum metabolite concentrations in chronic kidney disease	blood metabolite levels,hdl cholesterol,blood metabolite ratios,hdl cholesterol levels,triglycerides,blood protein levels	GO:0055114_oxidation-reduction process,GO:0006805_xenobiotic metabolic process,GO:0009308_amine metabolic process,GO:0071280_cellular response to copper ion,GO:0035874_cellular response to copper ion starvation
ENSG00000004809	SLC22A16	solute carrier family 22 member 16	Phyllostomidae	digestion		serum metabolite concentrations in chronic kidney disease	blood metabolite levels,glucose homeostasis traits,acylcarnitine levels,amino acid levels,zinc levels	GO:0006811_ion transport,GO:0015711_organic anion transport,GO:0015695_organic cation transport,GO:1902603_carnitine transmembrane transport,GO:0015837_amine transport,GO:0015879_carnitine transport,GO:0046717_acid secretion
ENSG00000042980	ADAM28	ADAM metallopeptidase domain 28	Phyllostomidae		cleft palate	estimated glomerular filtration rate,serum uric acid levels,blood urea nitrogen levels,glomerular filtration rate	creatinine levels	GO:0006508_proteolysis
ENSG00000047056	WDR37	WD repeat domain 37	Phyllostomidae			chronic kidney disease,glomerular filtration rate in non diabetics (creatinine),glomerular filtration rate (creatinine),estimated glomerular filtration rate
ENSG00000060491	OGFR	opioid growth factor receptor	Phyllostomidae			estimated glomerular filtration rate	creatinine levels
ENSG00000068831	RASGRP2	RAS guanyl releasing protein 2	Phyllostomidae,frugivores			urate levels
ENSG00000103018	CYB5B	cytochrome b5 type B	Phyllostomidae			urate levels,serum uric acid levels,estimated glomerular filtration rate	body mass index,body fat percentage	GO:0055114_oxidation-reduction process,GO:0006805_xenobiotic metabolic process
ENSG00000104321	TRPA1	transient receptor potential cation channel subfamily A member 1	Phyllostomidae			gout	waist-to-hip ratio adjusted for bmi,waist-to-hip ratio adjusted for bmi x sex x age interaction (4df test),coronary artery disease	GO:0006811_ion transport
ENSG00000114423	CBLB	Cbl proto-oncogene B	Phyllostomidae			estimated glomerular filtration rate	zinc levels	GO:0006508_proteolysis
ENSG00000117054	ACADM	acyl-CoA dehydrogenase, C-4 to C-12 straight chain	Phyllostomidae	lipid		serum metabolite concentrations in chronic kidney disease,serum metabolite ratios in chronic kidney disease	blood metabolite levels,glycine levels,metabolite levels,metabolic traits,acylcarnitine levels,blood metabolite ratios,serum metabolite levels	GO:0055114_oxidation-reduction process,GO:0006629_lipid metabolic process,GO:0006631_fatty acid metabolic process,GO:0006635_fatty acid beta-oxidation,GO:0019216_regulation of lipid metabolic process,GO:0019254_carnitine metabolic process, CoA-linked,GO:0033539_fatty acid beta-oxidation using acyl-CoA dehydrogenase,GO:0045329_carnitine biosynthetic process,GO:0051791_medium-chain fatty acid metab…
ENSG00000118762	PKD2	polycystin 2, transient receptor potential cation channel	Phyllostomidae			renal function-related traits (urea),hyperuricemia,gout,renal overload gout,uric acid levels,gout vs. hyperuricemia		GO:0006811_ion transport,GO:0001889_liver development,GO:0071910_determination of liver left/right asymmetry,GO:0072177_mesonephric duct development,GO:0061333_renal tubule morphogenesis,GO:0072075_metanephric mesenchyme development,GO:0072164_mesonephric tubule development,GO:0001822_kidney development,GO:0072001_renal system development,GO:0072214_metanephric cortex development,GO:0072219_metan…
ENSG00000125637	PSD4	pleckstrin and Sec7 domain containing 4	Phyllostomidae			estimated glomerular filtration rate,chronic kidney disease,glomerular filtration rate	creatinine levels
ENSG00000131187	F12	coagulation factor XII	Phyllostomidae			chronic kidney disease	blood protein levels,metabolite levels,waist-to-hip ratio adjusted for bmi,waist-to-hip ratio adjusted for bmi (age <50),waist-to-hip ratio adjusted for bmi x sex x age interaction (4df test),l-arginine levels,metabolite levels (small molecules and protein measures),blood metabolite ratios,glycine levels	GO:0006508_proteolysis,GO:0007596_blood coagulation,GO:0007597_blood coagulation, intrinsic pathway,GO:0030194_positive regulation of blood coagulation,GO:0042730_fibrinolysis,GO:0051919_positive regulation of fibrinolysis,GO:0010756_positive regulation of plasminogen activation,GO:0030193_regulation of blood coagulation
ENSG00000134962	KLB	klotho beta	Phyllostomidae			blood urea nitrogen levels		GO:0005975_carbohydrate metabolic process
ENSG00000141526	SLC16A3	solute carrier family 16 member 3	Phyllostomidae,Phyllostominae	TCA,digestion		proteinuria and chronic kidney disease	body mass index	GO:0035873_lactate transmembrane transport,GO:0006090_pyruvate metabolic process,GO:0035879_plasma membrane lactate transport
ENSG00000163638	ADAMTS9	ADAM metallopeptidase with thrombospondin type 1 motif 9	Phyllostomidae		lobe attachment (rater-scored or self-reported),facial morphology (factor 10, width of nasal floor)	serum urea levels,blood urea nitrogen levels	liver enzyme levels (alanine transaminase),liver enzyme levels (aspartate transaminase),macular thickness,waist-hip ratio,visceral adipose tissue adjusted for bmi,visceral adipose tissue/subcutaneous adipose tissue ratio,type 2 diabetes,waist circumference adjusted for bmi in non-smokers,waist circumference adjusted for bmi (joint analysis main effects and physical activity interaction),waist-to-…	GO:0006508_proteolysis,GO:0006516_glycoprotein catabolic process
ENSG00000166825	ANPEP	alanyl aminopeptidase, membrane	Phyllostomidae			gallstone disease	blood metabolite levels,type 2 diabetes	GO:0006508_proteolysis,GO:0043171_peptide catabolic process
ENSG00000167612	ANKRD33	ankyrin repeat domain 33	Phyllostomidae			urate levels,serum uric acid levels
ENSG00000171467	ZNF318	zinc finger protein 318	Phyllostomidae			serum uric acid levels,estimated glomerular filtration rate	waist-to-hip ratio adjusted for bmi (age <50),waist-to-hip ratio adjusted for bmi,waist-to-hip ratio adjusted for bmi x sex x age interaction (4df test),waist-hip ratio
ENSG00000175513	TSGA10IP	testis specific 10 interacting protein	Phyllostomidae			serum uric acid levels	body fat distribution (leg fat ratio),body fat distribution (trunk fat ratio),blood protein levels
ENSG00000196570	PFN3	profilin 3	Phyllostomidae			chronic kidney disease	metabolite levels,waist-to-hip ratio adjusted for bmi,waist-to-hip ratio adjusted for bmi (age <50),waist-to-hip ratio adjusted for bmi x sex x age interaction (4df test)
ENSG00000053108	FSTL4	follistatin like 4	Desmodus			gout	type 1 diabetes,triglyceride levels
ENSG00000066468	FGFR2	fibroblast growth factor receptor 2	Desmodus			gout	waist-to-hip ratio adjusted for bmi (additive genetic model),body mass index,type 2 diabetes,high density lipoprotein cholesterol levels	GO:0048701_embryonic cranial skeleton morphogenesis,GO:0060348_bone development,GO:0060349_bone morphogenesis,GO:0030855_epithelial cell differentiation,GO:0009887_animal organ morphogenesis,GO:0032808_lacrimal gland development,GO:0042472_inner ear morphogenesis,GO:0048557_embryonic digestive tract morphogenesis,GO:0042476_odontogenesis,GO:0048565_digestive tract development,GO:0048705_skeletal …
ENSG00000103932	RPAP1	RNA polymerase II associated protein 1	Desmodus			urinary albumin excretion (no hypertensive medication)	blood protein levels
ENSG00000105705	SUGP1	SURP and G-patch domain containing 1	Desmodus			estimated glomerular filtration rate in non-diabetics	ldl cholesterol,triglycerides,cholesterol, total,type 2 diabetes,hepatic lipid content in extreme obesity,ldl cholesterol levels,total cholesterol levels,triglyceride levels,low density lipoprotein cholesterol levels
ENSG00000107593	PKD2L1	polycystin 2 like 1, transient receptor potential cation channel	Desmodus,plantivores			serum metabolite ratios in chronic kidney disease	obesity-related traits,metabolic traits,coronary artery disease,blood metabolite levels,glycerophospholipid levels,blood metabolite ratios,serum metabolite levels,macular thickness	GO:0006811_ion transport,GO:0050915_sensory perception of sour taste
ENSG00000109323	MANBA	mannosidase beta	Desmodus,Glossophaginae	carbohydrate		glomerular filtration rate (creatinine),estimated glomerular filtration rate	primary biliary cholangitis,blood protein levels,primary biliary cirrhosis	GO:0005975_carbohydrate metabolic process,GO:0009313_oligosaccharide catabolic process
ENSG00000110076	NRXN2	neurexin 2	Desmodus			renal function-related traits (urea),urate levels,uric acid levels,serum uric acid levels,gout,renal overload gout,renal underexcretion gout,urate levels in lean individuals,urate levels in overweight individuals	body mass index,urate levels in obese individuals	GO:0007155_cell adhesion
ENSG00000128285	MCHR1	melanin concentrating hormone receptor 1	Desmodus			estimated glomerular filtration rate	body mass index	GO:0006091_generation of precursor metabolites and energy
ENSG00000136770	DNAJC1	DnaJ heat shock protein family (Hsp40) member C1	Desmodus			urinary sodium excretion	subcutaneous adipose tissue,predicted visceral adipose tissue	GO:0045861_negative regulation of proteolysis
ENSG00000143379	SETDB1	SET domain bifurcated 1	Desmodus			chronic kidney disease	body mass index	GO:0033273_response to vitamin,GO:0045471_response to ethanol
ENSG00000145220	LYAR	Ly1 antibody reactive	Desmodus			glomerular filtration rate
ENSG00000153246	PLA2R1	phospholipase A2 receptor 1	Desmodus	lipid		membranous nephropathy	bilirubin levels,blood protein levels	GO:0072593_reactive oxygen species metabolic process,GO:0090238_positive regulation of arachidonic acid secretion,GO:1900139_negative regulation of arachidonic acid secretion
ENSG00000161618	ALDH16A1	aldehyde dehydrogenase 16 family member A1	Desmodus			gout,serum uric acid levels	serum total protein level	GO:0055114_oxidation-reduction process
ENSG00000163902	RPN1	ribophorin I	Desmodus			mild to moderate chronic kidney disease	blood protein levels
ENSG00000164512	ANKRD55	ankyrin repeat domain 55	Desmodus			urate levels	triglycerides,waist-to-hip ratio adjusted for bmi in active individuals,waist-to-hip ratio adjusted for bmi,waist-to-hip ratio adjusted for bmi (age <50),waist-to-hip ratio adjusted for bmi x sex x age interaction (4df test),type 2 diabetes,waist-to-hip ratio adjusted for body mass index,macular thickness
ENSG00000164684	ZNF704	zinc finger protein 704	Desmodus			blood urea nitrogen levels	zinc levels
ENSG00000171105	INSR	insulin receptor	Desmodus			urate levels,serum uric acid levels,blood urea nitrogen levels	diabetic retinopathy,thyroid hormone levels,hip circumference adjusted for bmi,triglycerides,triglyceride levels,hdl cholesterol,waist-hip ratio	GO:0046326_positive regulation of glucose import,GO:0005975_carbohydrate metabolic process,GO:0008286_insulin receptor signaling pathway,GO:0032869_cellular response to insulin stimulus,GO:0042593_glucose homeostasis,GO:0045725_positive regulation of glycogen biosynthetic process,GO:0045821_positive regulation of glycolytic process,GO:0060267_positive regulation of respiratory burst,GO:0009887_an…
ENSG00000174469	CNTNAP2	contactin associated protein like 2	Desmodus		facial morphology (factor 11, projection of the nose)	diabetic kidney disease,chronic kidney disease (severe chronic kidney disease vs normal kidney function) in type 1 diabetes	visceral adipose tissue/subcutaneous adipose tissue ratio,obesity-related traits,body mass index,hdl cholesterol,hdl cholesterol and triglyceride levels (pleiotropy),glaucoma,body mass index (recreational physical activity interaction),body mass index (dietary energy interaction),blood protein levels	GO:0007155_cell adhesion
ENSG00000178234	GALNT11	polypeptide N-acetylgalactosaminyltransferase 11	Desmodus			kidney function decline traits
ENSG00000181915	ADO	2-aminoethanethiol dioxygenase	Desmodus	amino_acid		urinary albumin excretion (no hypertensive medication),urinary albumin excretion		GO:0055114_oxidation-reduction process,GO:0000098_sulfur amino acid catabolic process
ENSG00000187045	TMPRSS6	transmembrane protease, serine 6	Desmodus			total bilirubin levels	iron levels,iron status biomarkers (iron levels),iron status biomarkers (transferrin saturation),iron status biomarkers (transferrin levels),blood protein levels,ldl cholesterol	GO:0006508_proteolysis,GO:0042730_fibrinolysis,GO:0055072_iron ion homeostasis,GO:0006879_cellular iron ion homeostasis
ENSG00000053918	KCNQ1	potassium voltage-gated channel subfamily Q member 1	Phyllostominae		facial morphology (factor 13, vertical position of alar curvature relative to upper lip)	gout,glomerular filtration rate (creatinine),estimated glomerular filtration rate,serum uric acid levels,hyperuricemia,chronic kidney disease,estimated glomerular filtration rate in non-diabetics,glomerular filtration rate in non diabetics (creatinine)	type 2 diabetes,waist circumference adjusted for bmi (joint analysis main effects and physical activity interaction),waist-to-hip ratio adjusted for bmi,body mass index,glucose homeostasis traits,waist circumference adjusted for body mass index,waist circumference adjusted for bmi in active individuals,obesity without metabolic disease,creatinine levels,blood sugar levels	GO:0006811_ion transport,GO:0060453_regulation of gastric acid secretion,GO:0070293_renal absorption,GO:0007605_sensory perception of sound,GO:0048839_inner ear development,GO:0050892_intestinal absorption
ENSG00000105738	SIPA1L3	signal induced proliferation associated 1 like 3	Phyllostominae			estimated glomerular filtration rate,chronic kidney disease,hyperuricemia,serum uric acid levels,estimated glomerular filtration rate in non-diabetics,glomerular filtration rate (creatinine)	gut microbiota (bacterial taxa),creatinine levels	GO:0001654_eye development,GO:0003382_epithelial cell morphogenesis
ENSG00000114739	ACVR2B	activin A receptor type 2B	Phyllostominae			estimated glomerular filtration rate	body mass index	GO:0030501_positive regulation of bone mineralization,GO:0061298_retina vasculature development in camera-type eye,GO:0001822_kidney development,GO:0009749_response to glucose,GO:0030073_insulin secretion,GO:0031016_pancreas development,GO:0042475_odontogenesis of dentin-containing tooth,GO:0048617_embryonic foregut morphogenesis,GO:0048705_skeletal system morphogenesis,GO:0060021_palate developm…
ENSG00000122574	WIPF3	WAS/WASL interacting protein family member 3	Phyllostominae		corneal curvature	urinary albumin excretion
ENSG00000131183	SLC34A1	solute carrier family 34 member 1	Phyllostominae			glomerular filtration rate,chronic kidney disease,glomerular filtration rate (creatinine),estimated glomerular filtration rate,estimated glomerular filtration rate in non-diabetics,kidney stones,glomerular filtration rate in non diabetics (creatinine)	creatinine levels,estimated glomerular filtration rate in diabetes,waist-to-hip ratio adjusted for bmi,waist-to-hip ratio adjusted for bmi (age <50),waist-to-hip ratio adjusted for bmi x sex x age interaction (4df test)	GO:0006811_ion transport,GO:0006817_phosphate ion transport,GO:0035435_phosphate ion transmembrane transport,GO:0046689_response to mercury ion,GO:0055062_phosphate ion homeostasis,GO:0046686_response to cadmium ion,GO:0010288_response to lead ion,GO:0030643_cellular phosphate ion homeostasis,GO:0001822_kidney development,GO:0032026_response to magnesium ion,GO:0033189_response to vitamin A,GO:00…
ENSG00000140479	PCSK6	proprotein convertase subtilisin/kexin type 6	Phyllostominae			diabetic kidney disease	triglycerides,type 2 diabetes	GO:0006508_proteolysis,GO:0051004_regulation of lipoprotein lipase activity
ENSG00000172818	OVOL1	ovo like transcriptional repressor 1	Phyllostominae			urate levels,serum uric acid levels,chronic kidney disease,glomerular filtration rate (creatinine),estimated glomerular filtration rate	blood protein levels	GO:0001822_kidney development,GO:0043588_skin development
ENSG00000175497	DPP10	dipeptidyl peptidase like 10	Phyllostominae			urate levels (bmi interaction)	obesity-related traits,hip circumference adjusted for bmi,gut microbiome composition (winter),corneal endothelial cell density	GO:0006508_proteolysis
ENSG00000176155	CCDC57	coiled-coil domain containing 57	Phyllostominae			blood urea nitrogen levels,proteinuria and chronic kidney disease	blood metabolite levels,blood protein levels
ENSG00000189367	KIAA0408	KIAA0408	Phyllostominae			urinary albumin-to-creatinine ratio in non-diabetics	waist-to-hip ratio adjusted for bmi (additive genetic model),waist-to-hip ratio adjusted for bmi (age <50),waist-to-hip ratio adjusted for bmi,waist-to-hip ratio adjusted for bmi x sex x age interaction (4df test)
ENSG00000103064	SLC7A6	solute carrier family 7 member 6	Glossophaginae			estimated glomerular filtration rate,glomerular filtration rate (creatinine)	metabolic traits,body mass index,blood metabolite ratios,blood metabolite levels,serum metabolite levels	GO:1902475_L-alpha-amino acid transmembrane transport,GO:0015807_L-amino acid transport
ENSG00000111424	VDR	vitamin D receptor	Glossophaginae	lipid		gout	gut microbiota (beta diversity)	GO:0010980_positive regulation of vitamin D 24-hydroxylase activity,GO:0045618_positive regulation of keratinocyte differentiation,GO:0010839_negative regulation of keratinocyte proliferation,GO:0038183_bile acid signaling pathway,GO:0009887_animal organ morphogenesis,GO:0050892_intestinal absorption
ENSG00000112499	SLC22A2	solute carrier family 22 member 2	Glossophaginae	digestion		glomerular filtration rate,chronic kidney disease,glomerular filtration rate (creatinine),estimated glomerular filtration rate,estimated glomerular filtration rate in non-diabetics,glomerular filtration rate in non diabetics (creatinine)	creatinine levels,blood metabolite levels,blood metabolite ratios,lipoprotein(a) levels adjusted for apolipoprotein(a) isoforms,lipoprotein (a) levels,serum metabolite levels,estimated glomerular filtration rate in diabetes,body mass index,body mass index x sex x age interaction (4df test),type 2 diabetes,fat-free mass,waist-hip ratio,waist-to-hip ratio adjusted for bmi	GO:0006811_ion transport,GO:0015711_organic anion transport,GO:0015695_organic cation transport
ENSG00000129951	PLPPR3	phospholipid phosphatase related 3	Glossophaginae			blood urea nitrogen levels
ENSG00000131149	GSE1	Gse1 coiled-coil protein	Glossophaginae			urinary sodium excretion	triglycerides,waist-hip ratio
ENSG00000148584	A1CF	APOBEC1 complementation factor	Glossophaginae			urate levels in lean individuals,glomerular filtration rate (creatinine),estimated glomerular filtration rate,serum uric acid levels,glomerular filtration rate in non diabetics (creatinine),urate levels,estimated glomerular filtration rate in non-diabetics	triglycerides,total cholesterol levels,ldl cholesterol
ENSG00000170166	HOXD4	homeobox D4	Glossophaginae			estimated glomerular filtration rate
ENSG00000175066	GK5	glycerol kinase 5 (putative)	Glossophaginae			estimated glomerular filtration rate in non-diabetics	body mass index	GO:0005975_carbohydrate metabolic process,GO:0006071_glycerol metabolic process,GO:0019563_glycerol catabolic process,GO:0006641_triglyceride metabolic process,GO:0046167_glycerol-3-phosphate biosynthetic process
ENSG00000105176	URI1	URI1, prefoldin like chaperone	frugivores			serum urate levels in chronic kidney disease	body mass index
ENSG00000121903	ZSCAN20	zinc finger and SCAN domain containing 20	frugivores			urinary albumin excretion,blood urea nitrogen levels
ENSG00000170382	LRRN2	leucine rich repeat neuronal 2	frugivores			urinary sodium excretion		GO:0007155_cell adhesion
ENSG00000198915	RASGEF1A	RasGEF domain family member 1A	frugivores			blood urea nitrogen levels	obesity-related traits,blood protein levels
