# Supplementary material for: Dietary Diversification and Specialization in Neotropical Bats Facilitated by Early Molecular Evolution
Source: Mol Biol Evol. 2021 Mar 4;38(9):3864–83. doi: 10.1093/molbev/msab028 (PMC8382914; doi:10.1093/molbev/msab028)
Supplement: msab028_Supplementary_Data [file msab028_supplementary_data.zip › Supplementary File 4 - GO Enrichment.xlsx]

## Sheet: Mormoopidae
GO.ID	Term	Annotated	Significant	Expected	weight01Fisher p-value
GO:0071404	cellular response to low-density lipoprotein particle stimulus	12	3	0.12	0.00018
GO:0090037	positive regulation of protein kinase C signaling	3	2	0.03	0.00028
GO:0030890	positive regulation of B cell proliferation	17	3	0.16	0.00054
GO:0043312	neutrophil degranulation	287	9	2.78	0.00567
GO:0002768	immune response-regulating cell surface receptor signaling pathway	201	5	1.94	0.00942
GO:1903825	organic acid transmembrane transport	68	3	0.66	0.00951
GO:0090237	regulation of arachidonic acid secretion	2	2	0.02	0.00956
GO:1905404	positive regulation of activated CD8-positive, alpha-beta T cell apoptotic process	1	1	0.01	0.00968
GO:1902073	positive regulation of hypoxia-inducible factor-1alpha signaling pathway	1	1	0.01	0.00968
GO:0071226	cellular response to molecule of fungal origin	1	1	0.01	0.00968
GO:1902748	positive regulation of lens fiber cell differentiation	1	1	0.01	0.00968
GO:0015820	leucine transport	1	1	0.01	0.00968
GO:0001949	sebaceous gland cell differentiation	1	1	0.01	0.00968
GO:0043366	beta selection	1	1	0.01	0.00968
GO:0043382	positive regulation of memory T cell differentiation	1	1	0.01	0.00968
GO:0071718	sodium-independent icosanoid transport	1	1	0.01	0.00968
GO:0016095	polyprenol catabolic process	1	1	0.01	0.00968
GO:0071896	protein localization to adherens junction	1	1	0.01	0.00968
GO:0043605	cellular amide catabolic process	1	1	0.01	0.00968
GO:0061373	mammillary axonal complex development	1	1	0.01	0.00968
GO:1903056	regulation of melanosome organization	1	1	0.01	0.00968
GO:0045425	positive regulation of granulocyte macrophage colony-stimulating factor biosynthetic process	1	1	0.01	0.00968
GO:0045401	positive regulation of interleukin-3 biosynthetic process	1	1	0.01	0.00968
GO:0043128	positive regulation of 1-phosphatidylinositol 4-kinase activity	1	1	0.01	0.00968
GO:0034120	positive regulation of erythrocyte aggregation	1	1	0.01	0.00968
GO:0031296	B cell costimulation	1	1	0.01	0.00968
GO:0032468	Golgi calcium ion homeostasis	1	1	0.01	0.00968
GO:0090238	positive regulation of arachidonic acid secretion	1	1	0.01	0.00968
GO:0048023	positive regulation of melanin biosynthetic process	1	1	0.01	0.00968
GO:0035581	sequestering of extracellular ligand from receptor	1	1	0.01	0.00968
GO:0002554	serotonin secretion by platelet	1	1	0.01	0.00968
GO:0046177	D-gluconate catabolic process	1	1	0.01	0.00968
GO:0051599	response to hydrostatic pressure	1	1	0.01	0.00968
GO:0019430	removal of superoxide radicals	16	2	0.15	0.01016
GO:0071222	cellular response to lipopolysaccharide	90	4	0.87	0.01108
GO:0050776	regulation of immune response	456	12	4.41	0.01223
GO:0050772	positive regulation of axonogenesis	43	3	0.42	0.01395
GO:0045214	sarcomere organization	19	2	0.18	0.01421
GO:0038094	Fc-gamma receptor signaling pathway	56	3	0.54	0.01891
GO:1900086	positive regulation of peptidyl-tyrosine autophosphorylation	2	1	0.02	0.01926
GO:0015891	siderophore transport	2	1	0.02	0.01926
GO:0045588	positive regulation of gamma-delta T cell differentiation	2	1	0.02	0.01926
GO:1904685	positive regulation of metalloendopeptidase activity	2	1	0.02	0.01926
GO:0043313	regulation of neutrophil degranulation	2	1	0.02	0.01926
GO:0045636	positive regulation of melanocyte differentiation	2	1	0.02	0.01926
GO:0097324	melanocyte migration	2	1	0.02	0.01926
GO:0014832	urinary bladder smooth muscle contraction	2	1	0.02	0.01926
GO:0002074	extraocular skeletal muscle development	2	1	0.02	0.01926
GO:1904209	positive regulation of chemokine (C-C motif) ligand 2 secretion	2	1	0.02	0.01926
GO:2001181	positive regulation of interleukin-10 secretion	2	1	0.02	0.01926
GO:0035879	plasma membrane lactate transport	2	1	0.02	0.01926
GO:0048245	eosinophil chemotaxis	2	1	0.02	0.01926
GO:0032472	Golgi calcium ion transport	2	1	0.02	0.01926
GO:0036018	cellular response to erythropoietin	2	1	0.02	0.01926
GO:0042102	positive regulation of T cell proliferation	31	3	0.3	0.02176
GO:0030593	neutrophil chemotaxis	24	2	0.23	0.02223
GO:0042531	positive regulation of tyrosine phosphorylation of STAT protein	25	2	0.24	0.02402
GO:0030101	natural killer cell activation	25	2	0.24	0.02402
GO:0006954	inflammatory response	312	10	3.02	0.02474
GO:0030449	regulation of complement activation	32	3	0.31	0.02715
GO:0031344	regulation of cell projection organization	339	6	3.28	0.02811
GO:0002317	plasma cell differentiation	3	1	0.03	0.02875
GO:1902083	negative regulation of peptidyl-cysteine S-nitrosylation	3	1	0.03	0.02875
GO:0015889	cobalamin transport	3	1	0.03	0.02875
GO:2000275	regulation of oxidative phosphorylation uncoupler activity	3	1	0.03	0.02875
GO:1904352	positive regulation of protein catabolic process in the vacuole	3	1	0.03	0.02875
GO:0015816	glycine transport	3	1	0.03	0.02875
GO:0006772	thiamine metabolic process	3	1	0.03	0.02875
GO:0046813	receptor-mediated virion attachment to host cell	3	1	0.03	0.02875
GO:0030656	regulation of vitamin metabolic process	3	1	0.03	0.02875
GO:1903527	positive regulation of membrane tubulation	3	1	0.03	0.02875
GO:0033590	response to cobalamin	3	1	0.03	0.02875
GO:0021540	corpus callosum morphogenesis	3	1	0.03	0.02875
GO:0060168	positive regulation of adenosine receptor signaling pathway	3	1	0.03	0.02875
GO:0006296	nucleotide-excision repair, DNA incision, 5'-to lesion	29	2	0.28	0.03171
GO:0051707	response to other organism	359	10	3.47	0.03545
GO:0035633	maintenance of permeability of blood-brain barrier	4	1	0.04	0.03815
GO:0032286	central nervous system myelin maintenance	4	1	0.04	0.03815
GO:0019348	dolichol metabolic process	4	1	0.04	0.03815
GO:0015824	proline transport	4	1	0.04	0.03815
GO:0002414	immunoglobulin transcytosis in epithelial cells	4	1	0.04	0.03815
GO:1901339	regulation of store-operated calcium channel activity	4	1	0.04	0.03815
GO:0048304	positive regulation of isotype switching to IgG isotypes	4	1	0.04	0.03815
GO:0097340	inhibition of cysteine-type endopeptidase activity	4	1	0.04	0.03815
GO:0021957	corticospinal tract morphogenesis	4	1	0.04	0.03815
GO:0038063	collagen-activated tyrosine kinase receptor signaling pathway	4	1	0.04	0.03815
GO:0051967	negative regulation of synaptic transmission, glutamatergic	4	1	0.04	0.03815
GO:0032693	negative regulation of interleukin-10 production	4	1	0.04	0.03815
GO:0010046	response to mycotoxin	4	1	0.04	0.03815
GO:0071688	striated muscle myosin thick filament assembly	4	1	0.04	0.03815
GO:0010818	T cell chemotaxis	4	1	0.04	0.03815
GO:0031623	receptor internalization	53	3	0.51	0.0395
GO:0031295	T cell costimulation	33	2	0.32	0.04023
GO:0002250	adaptive immune response	141	4	1.36	0.04155
GO:0051092	positive regulation of NF-kappaB transcription factor activity	81	3	0.78	0.04345
GO:0032287	peripheral nervous system myelin maintenance	5	1	0.05	0.04746
GO:0045591	positive regulation of regulatory T cell differentiation	5	1	0.05	0.04746
GO:1901387	positive regulation of voltage-gated calcium channel activity	5	1	0.05	0.04746
GO:0043306	positive regulation of mast cell degranulation	5	1	0.05	0.04746
GO:0030854	positive regulation of granulocyte differentiation	5	1	0.05	0.04746
GO:0006702	androgen biosynthetic process	5	1	0.05	0.04746
GO:0035900	response to isolation stress	5	1	0.05	0.04746
GO:1990845	adaptive thermogenesis	5	1	0.05	0.04746
GO:2000675	negative regulation of type B pancreatic cell apoptotic process	5	1	0.05	0.04746
GO:0045916	negative regulation of complement activation	5	1	0.05	0.04746
GO:0050930	induction of positive chemotaxis	5	1	0.05	0.04746
GO:0002523	leukocyte migration involved in inflammatory response	5	1	0.05	0.04746

## Sheet: Phyllostomidae
GO.ID	Term	Annotated	Significant	Expected	weight01Fisher p-value
GO:0072208	metanephric smooth muscle tissue development	2	2	0.05	0.00052
GO:0010652	positive regulation of cell communication by chemical coupling	2	2	0.05	0.00052
GO:0051482	positive regulation of cytosolic calcium ion concentration involved in phospholipase C-activating G protein-coupled signaling pathway	22	4	0.5	0.00142
GO:0003273	cell migration involved in endocardial cushion formation	3	2	0.07	0.00154
GO:0031960	response to corticosteroid	134	7	3.07	0.00299
GO:0003104	positive regulation of glomerular filtration	4	2	0.09	0.00303
GO:0071260	cellular response to mechanical stimulus	69	6	1.58	0.00487
GO:0045087	innate immune response	537	18	12.28	0.0049
GO:0097084	vascular smooth muscle cell development	8	3	0.18	0.00495
GO:0048251	elastic fiber assembly	5	2	0.11	0.00498
GO:0030259	lipid glycosylation	5	2	0.11	0.00498
GO:0045907	positive regulation of vasoconstriction	31	4	0.71	0.00518
GO:0097755	positive regulation of blood vessel diameter	46	5	1.05	0.00525
GO:0007597	blood coagulation, intrinsic pathway	16	3	0.37	0.00532
GO:0007166	cell surface receptor signaling pathway	2158	52	49.37	0.0055
GO:0071498	cellular response to fluid shear stress	17	3	0.39	0.00635
GO:0007283	spermatogenesis	332	13	7.6	0.00895
GO:0006508	proteolysis	1312	39	30.01	0.00988
GO:0034765	regulation of ion transmembrane transport	325	11	7.43	0.01002
GO:0071526	semaphorin-plexin signaling pathway	20	3	0.46	0.01012
GO:0050927	positive regulation of positive chemotaxis	20	3	0.46	0.01012
GO:2000781	positive regulation of double-strand break repair	7	2	0.16	0.01015
GO:0016255	attachment of GPI anchor to protein	7	2	0.16	0.01015
GO:0000902	cell morphogenesis	778	18	17.8	0.01016
GO:0009409	response to cold	38	4	0.87	0.01073
GO:0010951	negative regulation of endopeptidase activity	156	7	3.57	0.01259
GO:1901201	regulation of extracellular matrix assembly	8	2	0.18	0.01333
GO:0035025	positive regulation of Rho protein signal transduction	23	3	0.53	0.01495
GO:0051156	glucose 6-phosphate metabolic process	24	3	0.55	0.0168
GO:0015867	ATP transport	9	2	0.21	0.01688
GO:0019228	neuronal action potential	25	3	0.57	0.01878
GO:0060078	regulation of postsynaptic membrane potential	108	4	2.47	0.01894
GO:0043434	response to peptide hormone	339	8	7.76	0.01979
GO:0006954	inflammatory response	483	23	11.05	0.02062
GO:0042554	superoxide anion generation	21	3	0.48	0.02068
GO:0048265	response to pain	21	3	0.48	0.02068
GO:0033169	histone H3-K9 demethylation	10	2	0.23	0.02079
GO:0036500	ATF6-mediated unfolded protein response	10	2	0.23	0.02079
GO:0045471	response to ethanol	108	7	2.47	0.02243
GO:0072268	pattern specification involved in metanephros development	2	2	0.05	0.02279
GO:0002541	activation of plasma proteins involved in acute inflammatory response	3	2	0.07	0.0228
GO:0003284	septum primum development	5	2	0.11	0.0228
GO:0072143	mesangial cell development	5	2	0.11	0.0228
GO:0003174	mitral valve development	9	2	0.21	0.02281
GO:1990776	response to angiotensin	14	2	0.32	0.02282
GO:0070651	nonfunctional rRNA decay	1	1	0.02	0.02288
GO:0086054	bundle of His cell to Purkinje myocyte communication by electrical coupling	1	1	0.02	0.02288
GO:0086055	Purkinje myocyte to ventricular cardiac muscle cell communication by electrical coupling	1	1	0.02	0.02288
GO:0086044	atrial cardiac muscle cell to AV node cell communication by electrical coupling	1	1	0.02	0.02288
GO:0003400	regulation of COPII vesicle coating	1	1	0.02	0.02288
GO:0003127	detection of nodal flow	1	1	0.02	0.02288
GO:0002728	negative regulation of natural killer cell cytokine production	1	1	0.02	0.02288
GO:0003294	atrial ventricular junction remodeling	1	1	0.02	0.02288
GO:0003270	Notch signaling pathway involved in regulation of secondary heart field cardioblast proliferation	1	1	0.02	0.02288
GO:0032723	positive regulation of connective tissue growth factor production	1	1	0.02	0.02288
GO:1900062	regulation of replicative cell aging	1	1	0.02	0.02288
GO:1990029	vasomotion	1	1	0.02	0.02288
GO:0070963	positive regulation of neutrophil mediated killing of gram-negative bacterium	1	1	0.02	0.02288
GO:2000314	negative regulation of fibroblast growth factor receptor signaling pathway involved in neural plate anterior/posterior pattern formation	1	1	0.02	0.02288
GO:1905222	atrioventricular canal morphogenesis	1	1	0.02	0.02288
GO:0034158	toll-like receptor 8 signaling pathway	1	1	0.02	0.02288
GO:2000309	positive regulation of tumor necrosis factor (ligand) superfamily member 11 production	1	1	0.02	0.02288
GO:0098972	anterograde dendritic transport of mitochondrion	1	1	0.02	0.02288
GO:0070084	protein initiator methionine removal	1	1	0.02	0.02288
GO:0098904	regulation of AV node cell action potential	1	1	0.02	0.02288
GO:0098906	regulation of Purkinje myocyte action potential	1	1	0.02	0.02288
GO:2000415	positive regulation of fibronectin-dependent thymocyte migration	1	1	0.02	0.02288
GO:0090094	metanephric cap mesenchymal cell proliferation involved in metanephros development	1	1	0.02	0.02288
GO:0006313	transposition, DNA-mediated	1	1	0.02	0.02288
GO:1905863	invadopodium organization	1	1	0.02	0.02288
GO:1900369	negative regulation of RNA interference	1	1	0.02	0.02288
GO:2000231	positive regulation of pancreatic stellate cell proliferation	1	1	0.02	0.02288
GO:0021935	cerebellar granule cell precursor tangential migration	1	1	0.02	0.02288
GO:2001150	positive regulation of dipeptide transmembrane transport	1	1	0.02	0.02288
GO:1903906	regulation of plasma membrane raft polarization	1	1	0.02	0.02288
GO:0070481	nuclear-transcribed mRNA catabolic process, non-stop decay	1	1	0.02	0.02288
GO:0097185	cellular response to azide	1	1	0.02	0.02288
GO:0090301	negative regulation of neural crest formation	1	1	0.02	0.02288
GO:1904976	cellular response to bleomycin	1	1	0.02	0.02288
GO:0007147	female meiosis II	1	1	0.02	0.02288
GO:0035874	cellular response to copper ion starvation	1	1	0.02	0.02288
GO:0090198	negative regulation of chemokine secretion	1	1	0.02	0.02288
GO:1990700	nucleolar chromatin organization	1	1	0.02	0.02288
GO:1901251	positive regulation of lung goblet cell differentiation	1	1	0.02	0.02288
GO:0061400	positive regulation of transcription from RNA polymerase II promoter in response to calcium ion	1	1	0.02	0.02288
GO:0038193	thromboxane A2 signaling pathway	1	1	0.02	0.02288
GO:1901247	negative regulation of lung ciliated cell differentiation	1	1	0.02	0.02288
GO:0035645	enteric smooth muscle cell differentiation	1	1	0.02	0.02288
GO:0070782	phosphatidylserine exposure on apoptotic cell surface	1	1	0.02	0.02288
GO:0018153	isopeptide cross-linking via N6-(L-isoglutamyl)-L-lysine	1	1	0.02	0.02288
GO:0010189	vitamin E biosynthetic process	1	1	0.02	0.02288
GO:0010232	vascular transport	1	1	0.02	0.02288
GO:0060843	venous endothelial cell differentiation	1	1	0.02	0.02288
GO:0072168	specification of anterior mesonephric tubule identity	1	1	0.02	0.02288
GO:0072169	specification of posterior mesonephric tubule identity	1	1	0.02	0.02288
GO:0072184	renal vesicle progenitor cell differentiation	1	1	0.02	0.02288
GO:0051793	medium-chain fatty acid catabolic process	1	1	0.02	0.02288
GO:0060598	dichotomous subdivision of terminal units involved in mammary gland duct morphogenesis	1	1	0.02	0.02288
GO:1904328	regulation of myofibroblast contraction	1	1	0.02	0.02288
GO:0035986	senescence-associated heterochromatin focus assembly	1	1	0.02	0.02288
GO:0072259	metanephric interstitial fibroblast development	1	1	0.02	0.02288
GO:0072272	proximal/distal pattern formation involved in metanephric nephron development	1	1	0.02	0.02288
GO:0003345	proepicardium cell migration involved in pericardium morphogenesis	1	1	0.02	0.02288
GO:0072214	metanephric cortex development	1	1	0.02	0.02288
GO:0072219	metanephric cortical collecting duct development	1	1	0.02	0.02288
GO:0001678	cellular glucose homeostasis	118	5	2.7	0.02493
GO:0051593	response to folic acid	11	2	0.25	0.02503
GO:2000484	positive regulation of interleukin-8 secretion	11	2	0.25	0.02503
GO:1990440	positive regulation of transcription from RNA polymerase II promoter in response to endoplasmic reticulum stress	11	2	0.25	0.02503
GO:0070493	thrombin-activated receptor signaling pathway	11	2	0.25	0.02503
GO:0016264	gap junction assembly	11	2	0.25	0.02503
GO:0035810	positive regulation of urine volume	11	2	0.25	0.02503
GO:0030513	positive regulation of BMP signaling pathway	29	3	0.66	0.02791
GO:1902476	chloride transmembrane transport	75	5	1.72	0.02847
GO:1990000	amyloid fibril formation	12	2	0.27	0.02959
GO:0044849	estrous cycle	12	2	0.27	0.02959
GO:0045780	positive regulation of bone resorption	12	2	0.27	0.02959
GO:0035725	sodium ion transmembrane transport	121	6	2.77	0.03296
GO:0048535	lymph node development	13	2	0.3	0.03444
GO:0007204	positive regulation of cytosolic calcium ion concentration	206	13	4.71	0.0386
GO:0010832	negative regulation of myotube differentiation	14	2	0.32	0.03959
GO:0045724	positive regulation of cilium assembly	14	2	0.32	0.03959
GO:0035589	G protein-coupled purinergic nucleotide receptor signaling pathway	14	2	0.32	0.03959
GO:0008652	cellular amino acid biosynthetic process	66	3	1.51	0.03964
GO:0001525	angiogenesis	369	15	8.44	0.03989
GO:0003158	endothelium development	97	7	2.22	0.04406
GO:0042119	neutrophil activation	347	14	7.94	0.04436
GO:0035809	regulation of urine volume	17	4	0.39	0.04479
GO:0001774	microglial cell activation	15	2	0.34	0.045
GO:0003222	ventricular trabecula myocardium morphogenesis	15	2	0.34	0.045
GO:0001692	histamine metabolic process	4	2	0.09	0.04507
GO:1900133	regulation of renin secretion into blood stream	4	2	0.09	0.04507
GO:0033384	geranyl diphosphate biosynthetic process	2	1	0.05	0.04523
GO:0043311	positive regulation of eosinophil degranulation	2	1	0.05	0.04523
GO:0086053	AV node cell to bundle of His cell communication by electrical coupling	2	1	0.05	0.04523
GO:0086021	SA node cell to atrial cardiac muscle cell communication by electrical coupling	2	1	0.05	0.04523
GO:0003192	mitral valve formation	2	1	0.05	0.04523
GO:0003193	pulmonary valve formation	2	1	0.05	0.04523
GO:0003169	coronary vein morphogenesis	2	1	0.05	0.04523
GO:0071663	positive regulation of granzyme B production	2	1	0.05	0.04523
GO:0003290	atrial septum secundum morphogenesis	2	1	0.05	0.04523
GO:1905408	negative regulation of creatine transmembrane transporter activity	2	1	0.05	0.04523
GO:1903849	positive regulation of aorta morphogenesis	2	1	0.05	0.04523
GO:0001694	histamine biosynthetic process	2	1	0.05	0.04523
GO:0003213	cardiac right atrium morphogenesis	2	1	0.05	0.04523
GO:0031587	positive regulation of inositol 1,4,5-trisphosphate-sensitive calcium-release channel activity	2	1	0.05	0.04523
GO:0050955	thermoception	2	1	0.05	0.04523
GO:0097053	L-kynurenine catabolic process	2	1	0.05	0.04523
GO:0097029	mature conventional dendritic cell differentiation	2	1	0.05	0.04523
GO:0002554	serotonin secretion by platelet	2	1	0.05	0.04523
GO:1903660	negative regulation of complement-dependent cytotoxicity	2	1	0.05	0.04523
GO:0002542	Factor XII activation	2	1	0.05	0.04523
GO:0002543	activation of blood coagulation via clotting cascade	2	1	0.05	0.04523
GO:0045337	farnesyl diphosphate biosynthetic process	2	1	0.05	0.04523
GO:0035349	coenzyme A transmembrane transport	2	1	0.05	0.04523
GO:0098905	regulation of bundle of His cell action potential	2	1	0.05	0.04523
GO:2000418	positive regulation of eosinophil migration	2	1	0.05	0.04523
GO:0035419	activation of MAPK activity involved in innate immune response	2	1	0.05	0.04523
GO:0033861	negative regulation of NAD(P)H oxidase activity	2	1	0.05	0.04523
GO:0090038	negative regulation of protein kinase C signaling	2	1	0.05	0.04523
GO:0086100	endothelin receptor signaling pathway	2	1	0.05	0.04523
GO:0045226	extracellular polysaccharide biosynthetic process	2	1	0.05	0.04523
GO:1903923	positive regulation of protein processing in phagocytic vesicle	2	1	0.05	0.04523
GO:2001183	negative regulation of interleukin-12 secretion	2	1	0.05	0.04523
GO:0007497	posterior midgut development	2	1	0.05	0.04523
GO:0046166	glyceraldehyde-3-phosphate biosynthetic process	2	1	0.05	0.04523
GO:1903903	regulation of establishment of T cell polarity	2	1	0.05	0.04523
GO:0014839	myoblast migration involved in skeletal muscle regeneration	2	1	0.05	0.04523
GO:0072086	specification of loop of Henle identity	2	1	0.05	0.04523
GO:1900135	positive regulation of renin secretion into blood stream	2	1	0.05	0.04523
GO:1900138	negative regulation of phospholipase A2 activity	2	1	0.05	0.04523
GO:0036292	DNA rewinding	2	1	0.05	0.04523
GO:0060468	prevention of polyspermy	2	1	0.05	0.04523
GO:0048389	intermediate mesoderm development	2	1	0.05	0.04523
GO:0080121	AMP transport	2	1	0.05	0.04523
GO:2000566	positive regulation of CD8-positive, alpha-beta T cell proliferation	2	1	0.05	0.04523
GO:0071464	cellular response to hydrostatic pressure	2	1	0.05	0.04523
GO:0071477	cellular hypotonic salinity response	2	1	0.05	0.04523
GO:0061441	renal artery morphogenesis	2	1	0.05	0.04523
GO:0001300	chronological cell aging	2	1	0.05	0.04523
GO:0045608	negative regulation of inner ear auditory receptor cell differentiation	2	1	0.05	0.04523
GO:0016561	protein import into peroxisome matrix, translocation	2	1	0.05	0.04523
GO:0023016	signal transduction by trans-phosphorylation	2	1	0.05	0.04523
GO:1901731	positive regulation of platelet aggregation	2	1	0.05	0.04523
GO:0005999	xylulose biosynthetic process	2	1	0.05	0.04523
GO:0072183	negative regulation of nephron tubule epithelial cell differentiation	2	1	0.05	0.04523
GO:2000974	negative regulation of pro-B cell differentiation	2	1	0.05	0.04523
GO:0035922	foramen ovale closure	2	1	0.05	0.04523
GO:0007275	multicellular organism development	3901	84	89.24	0.04769
GO:0070098	chemokine-mediated signaling pathway	36	3	0.82	0.04857

## Sheet: Desmodus
GO.ID	Term	Annotated	Significant	Expected	weight01Fisher p-value
GO:0006885	regulation of pH	80	4	1.55	0.00014
GO:0046855	inositol phosphate dephosphorylation	9	3	0.17	0.00055
GO:0003148	outflow tract septum morphogenesis	21	4	0.41	0.00063
GO:0032754	positive regulation of interleukin-5 production	10	3	0.19	0.00078
GO:0070634	transepithelial ammonium transport	3	2	0.06	0.0011
GO:0032689	negative regulation of interferon-gamma production	26	4	0.5	0.00146
GO:0045669	positive regulation of osteoblast differentiation	47	5	0.91	0.00205
GO:0002309	T cell proliferation involved in immune response	4	2	0.08	0.00218
GO:0042297	vocal learning	4	2	0.08	0.00218
GO:0042866	pyruvate biosynthetic process	85	3	1.64	0.00219
GO:0019730	antimicrobial humoral response	43	5	0.83	0.00326
GO:0002826	negative regulation of T-helper 1 type immune response	5	2	0.1	0.00359
GO:0003416	endochondral bone growth	19	3	0.37	0.00528
GO:0070474	positive regulation of uterine smooth muscle contraction	7	2	0.14	0.00734
GO:0046856	phosphatidylinositol dephosphorylation	22	3	0.43	0.00839
GO:0045475	locomotor rhythm	8	2	0.15	0.00967
GO:0090197	positive regulation of chemokine secretion	8	2	0.15	0.00967
GO:0030207	chondroitin sulfate catabolic process	9	2	0.17	0.01227
GO:0030208	dermatan sulfate biosynthetic process	9	2	0.17	0.01227
GO:0035725	sodium ion transmembrane transport	118	6	2.28	0.01493
GO:0070166	enamel mineralization	10	2	0.19	0.01514
GO:0032736	positive regulation of interleukin-13 production	10	2	0.19	0.01514
GO:0030282	bone mineralization	83	4	1.61	0.01641
GO:0003009	skeletal muscle contraction	29	3	0.56	0.01804
GO:0050862	positive regulation of T cell receptor signaling pathway	11	2	0.21	0.01828
GO:0002395	immune response in nasopharyngeal-associated lymphoid tissue	1	1	0.02	0.01935
GO:0006876	cellular cadmium ion homeostasis	1	1	0.02	0.01935
GO:1905222	atrioventricular canal morphogenesis	1	1	0.02	0.01935
GO:0033609	oxalate metabolic process	1	1	0.02	0.01935
GO:0070926	regulation of ATP:ADP antiporter activity	1	1	0.02	0.01935
GO:1904980	positive regulation of endosome organization	1	1	0.02	0.01935
GO:0005983	starch catabolic process	1	1	0.02	0.01935
GO:0007284	spermatogonial cell division	1	1	0.02	0.01935
GO:0031549	negative regulation of brain-derived neurotrophic factor receptor signaling pathway	1	1	0.02	0.01935
GO:1902073	positive regulation of hypoxia-inducible factor-1alpha signaling pathway	1	1	0.02	0.01935
GO:0010729	positive regulation of hydrogen peroxide biosynthetic process	1	1	0.02	0.01935
GO:0010705	meiotic DNA double-strand break processing involved in reciprocal meiotic recombination	1	1	0.02	0.01935
GO:0048855	adenohypophysis morphogenesis	1	1	0.02	0.01935
GO:0060010	Sertoli cell fate commitment	1	1	0.02	0.01935
GO:0030264	nuclear fragmentation involved in apoptotic nuclear change	1	1	0.02	0.01935
GO:0032775	DNA methylation on adenine	1	1	0.02	0.01935
GO:0050828	regulation of liquid surface tension	1	1	0.02	0.01935
GO:0031022	nuclear migration along microfilament	1	1	0.02	0.01935
GO:0001980	regulation of systemic arterial blood pressure by ischemic conditions	1	1	0.02	0.01935
GO:1902389	ceramide 1-phosphate transport	1	1	0.02	0.01935
GO:0015707	nitrite transport	1	1	0.02	0.01935
GO:0038154	interleukin-11-mediated signaling pathway	1	1	0.02	0.01935
GO:0038184	cell surface bile acid receptor signaling pathway	1	1	0.02	0.01935
GO:1904782	negative regulation of NMDA glutamate receptor activity	1	1	0.02	0.01935
GO:1904783	positive regulation of NMDA glutamate receptor activity	1	1	0.02	0.01935
GO:1900383	regulation of synaptic plasticity by receptor localization to synapse	1	1	0.02	0.01935
GO:0060378	regulation of brood size	1	1	0.02	0.01935
GO:0016132	brassinosteroid biosynthetic process	1	1	0.02	0.01935
GO:1900111	positive regulation of histone H3-K9 dimethylation	1	1	0.02	0.01935
GO:1900139	negative regulation of arachidonic acid secretion	1	1	0.02	0.01935
GO:0036179	osteoclast maturation	1	1	0.02	0.01935
GO:0099557	trans-synaptic signaling by trans-synaptic complex, modulating synaptic transmission	1	1	0.02	0.01935
GO:0035602	fibroblast growth factor receptor signaling pathway involved in negative regulation of apoptotic process in bone marrow	1	1	0.02	0.01935
GO:0035603	fibroblast growth factor receptor signaling pathway involved in hemopoiesis	1	1	0.02	0.01935
GO:0035604	fibroblast growth factor receptor signaling pathway involved in positive regulation of cell proliferation in bone marrow	1	1	0.02	0.01935
GO:0051174	regulation of phosphorus metabolic process	1279	18	24.75	0.02009
GO:0006198	cAMP catabolic process	12	2	0.23	0.02165
GO:0030322	stabilization of membrane potential	13	2	0.25	0.02527
GO:0072488	ammonium transmembrane transport	13	2	0.25	0.02527
GO:0071625	vocalization behavior	13	2	0.25	0.02527
GO:0043124	negative regulation of I-kappaB kinase/NF-kappaB signaling	33	3	0.64	0.02546
GO:0022617	extracellular matrix disassembly	58	4	1.12	0.02567
GO:0050909	sensory perception of taste	28	3	0.54	0.02894
GO:0035435	phosphate ion transmembrane transport	14	2	0.27	0.02911
GO:0050829	defense response to Gram-negative bacterium	35	3	0.68	0.0297
GO:0043032	positive regulation of macrophage activation	15	2	0.29	0.03317
GO:0071805	potassium ion transmembrane transport	150	7	2.9	0.03642
GO:1903830	magnesium ion transmembrane transport	16	2	0.31	0.03743
GO:0071109	superior temporal gyrus development	2	1	0.04	0.03833
GO:0071288	cellular response to mercury ion	2	1	0.04	0.03833
GO:0060595	fibroblast growth factor receptor signaling pathway involved in mammary gland specification	2	1	0.04	0.03833
GO:0006565	L-serine catabolic process	2	1	0.04	0.03833
GO:0060529	squamous basal epithelial stem cell differentiation involved in prostate gland acinus development	2	1	0.04	0.03833
GO:0038043	interleukin-5-mediated signaling pathway	2	1	0.04	0.03833
GO:0060545	positive regulation of necroptotic process	2	1	0.04	0.03833
GO:0001581	detection of chemical stimulus involved in sensory perception of sour taste	2	1	0.04	0.03833
GO:0060667	branch elongation involved in salivary gland morphogenesis	2	1	0.04	0.03833
GO:0060615	mammary gland bud formation	2	1	0.04	0.03833
GO:0000103	sulfate assimilation	2	1	0.04	0.03833
GO:0032289	central nervous system myelin formation	2	1	0.04	0.03833
GO:0051025	negative regulation of immunoglobulin secretion	2	1	0.04	0.03833
GO:0070106	interleukin-27-mediated signaling pathway	2	1	0.04	0.03833
GO:0010813	neuropeptide catabolic process	2	1	0.04	0.03833
GO:0060915	mesenchymal cell differentiation involved in lung development	2	1	0.04	0.03833
GO:0046294	formaldehyde catabolic process	2	1	0.04	0.03833
GO:0061760	antifungal innate immune response	2	1	0.04	0.03833
GO:0061723	glycophagy	2	1	0.04	0.03833
GO:0038172	interleukin-33-mediated signaling pathway	2	1	0.04	0.03833
GO:0031959	mineralocorticoid receptor signaling pathway	2	1	0.04	0.03833
GO:0021817	nucleokinesis involved in cell motility in cerebral cortex radial glia guided migration	2	1	0.04	0.03833
GO:2001055	positive regulation of mesenchymal cell apoptotic process	2	1	0.04	0.03833
GO:1902498	regulation of protein autoubiquitination	2	1	0.04	0.03833
GO:0051389	inactivation of MAPKK activity	2	1	0.04	0.03833
GO:1903027	regulation of opsonization	2	1	0.04	0.03833
GO:2000724	positive regulation of cardiac vascular smooth muscle cell differentiation	2	1	0.04	0.03833
GO:0070839	divalent metal ion export	2	1	0.04	0.03833
GO:0001300	chronological cell aging	2	1	0.04	0.03833
GO:0061518	microglial cell proliferation	2	1	0.04	0.03833
GO:0060448	dichotomous subdivision of terminal units involved in lung branching	2	1	0.04	0.03833
GO:1990535	neuron projection maintenance	2	1	0.04	0.03833
GO:0045959	negative regulation of complement activation, classical pathway	2	1	0.04	0.03833
GO:1900138	negative regulation of phospholipase A2 activity	2	1	0.04	0.03833
GO:0035544	negative regulation of SNARE complex assembly	2	1	0.04	0.03833
GO:1900229	negative regulation of single-species biofilm formation in or on host organism	2	1	0.04	0.03833
GO:0051795	positive regulation of timing of catagen	2	1	0.04	0.03833
GO:0090292	nuclear matrix anchoring at nuclear membrane	2	1	0.04	0.03833
GO:0035607	fibroblast growth factor receptor signaling pathway involved in orbitofrontal cortex development	2	1	0.04	0.03833
GO:0034146	toll-like receptor 5 signaling pathway	2	1	0.04	0.03833
GO:0002764	immune response-regulating signaling pathway	381	8	7.37	0.03839
GO:0018279	protein N-linked glycosylation via asparagine	39	3	0.75	0.03922
GO:0035264	multicellular organism growth	123	6	2.38	0.04011
GO:0001654	eye development	271	8	5.24	0.04152
GO:0097067	cellular response to thyroid hormone stimulus	17	2	0.33	0.04189
GO:0000717	nucleotide-excision repair, DNA duplex unwinding	17	2	0.33	0.04189
GO:0050896	response to stimulus	6122	120	118.46	0.04216
GO:0032753	positive regulation of interleukin-4 production	18	2	0.35	0.04654
GO:0006293	nucleotide-excision repair, preincision complex stabilization	18	2	0.35	0.04654
GO:0006295	nucleotide-excision repair, DNA incision, 3'-to lesion	18	2	0.35	0.04654

## Sheet: Phyllostominae
GO.ID	Term	Annotated	Significant	Expected	weight01Fisher p-value
GO:0016339	calcium-dependent cell-cell adhesion via plasma membrane cell adhesion molecules	15	3	0.11	0.00015
GO:0060452	positive regulation of cardiac muscle contraction	10	2	0.07	0.00215
GO:0098915	membrane repolarization during ventricular cardiac muscle cell action potential	10	2	0.07	0.00215
GO:0060307	regulation of ventricular cardiac muscle cell membrane repolarization	13	2	0.09	0.00367
GO:0050995	negative regulation of lipid catabolic process	13	2	0.09	0.00367
GO:0046655	folic acid metabolic process	15	2	0.11	0.0049
GO:0009749	response to glucose	154	5	1.09	0.00533
GO:0034130	toll-like receptor 1 signaling pathway	1	1	0.01	0.00708
GO:0042431	indole metabolic process	1	1	0.01	0.00708
GO:0051729	germline cell cycle switching, mitotic to meiotic cell cycle	1	1	0.01	0.00708
GO:1903906	regulation of plasma membrane raft polarization	1	1	0.01	0.00708
GO:2000187	positive regulation of phosphate transmembrane transport	1	1	0.01	0.00708
GO:0061713	anterior neural tube closure	1	1	0.01	0.00708
GO:2000120	positive regulation of sodium-dependent phosphate transport	1	1	0.01	0.00708
GO:1901128	gentamycin metabolic process	1	1	0.01	0.00708
GO:0071882	phospholipase C-activating adrenergic receptor signaling pathway	1	1	0.01	0.00708
GO:0071878	negative regulation of adenylate cyclase-activating adrenergic receptor signaling pathway	1	1	0.01	0.00708
GO:0003147	neural crest cell migration involved in heart formation	1	1	0.01	0.00708
GO:0001949	sebaceous gland cell differentiation	1	1	0.01	0.00708
GO:0015862	uridine transport	1	1	0.01	0.00708
GO:2000568	positive regulation of memory T cell activation	1	1	0.01	0.00708
GO:0086030	adenylate cyclase-activating adrenergic receptor signaling pathway involved in cardiac muscle relaxation	1	1	0.01	0.00708
GO:1901684	arsenate ion transmembrane transport	1	1	0.01	0.00708
GO:0007179	transforming growth factor beta receptor signaling pathway	141	6	1	0.00733
GO:0050892	intestinal absorption	28	3	0.2	0.00766
GO:0086091	regulation of heart rate by cardiac conduction	22	2	0.16	0.01044
GO:0023014	signal transduction by protein phosphorylation	698	4	4.94	0.0122
GO:0071435	potassium ion export	8	2	0.06	0.01395
GO:0000472	endonucleolytic cleavage to generate mature 5'-end of SSU-rRNA from (SSU-rRNA, 5.8S rRNA, LSU-rRNA)	2	1	0.01	0.01412
GO:0042495	detection of triacyl bacterial lipopeptide	2	1	0.01	0.01412
GO:1901383	negative regulation of chorionic trophoblast cell proliferation	2	1	0.01	0.01412
GO:0009258	10-formyltetrahydrofolate catabolic process	2	1	0.01	0.01412
GO:0032902	nerve growth factor production	2	1	0.01	0.01412
GO:1903923	positive regulation of protein processing in phagocytic vesicle	2	1	0.01	0.01412
GO:1900738	positive regulation of phospholipase C-activating G protein-coupled receptor signaling pathway	2	1	0.01	0.01412
GO:0071231	cellular response to folic acid	2	1	0.01	0.01412
GO:1903903	regulation of establishment of T cell polarity	2	1	0.01	0.01412
GO:1901994	negative regulation of meiotic cell cycle phase transition	2	1	0.01	0.01412
GO:1902159	regulation of cyclic nucleotide-gated ion channel activity	2	1	0.01	0.01412
GO:1901979	regulation of inward rectifier potassium channel activity	2	1	0.01	0.01412
GO:0007354	zygotic determination of anterior/posterior axis, embryo	2	1	0.01	0.01412
GO:0071881	adenylate cyclase-inhibiting adrenergic receptor signaling pathway	2	1	0.01	0.01412
GO:0071883	activation of MAPK activity by adrenergic receptor signaling pathway	2	1	0.01	0.01412
GO:1904835	dorsal root ganglion morphogenesis	2	1	0.01	0.01412
GO:2000707	positive regulation of dense core granule biogenesis	2	1	0.01	0.01412
GO:1901899	positive regulation of relaxation of cardiac muscle	2	1	0.01	0.01412
GO:0021649	vestibulocochlear nerve structural organization	2	1	0.01	0.01412
GO:0007156	homophilic cell adhesion via plasma membrane adhesion molecules	74	3	0.52	0.01547
GO:0007283	spermatogenesis	293	6	2.08	0.01708
GO:1903375	facioacoustic ganglion development	3	1	0.02	0.0211
GO:0071918	urea transmembrane transport	3	1	0.02	0.0211
GO:0097017	renal protein absorption	3	1	0.02	0.0211
GO:0044245	polysaccharide digestion	3	1	0.02	0.0211
GO:0038123	toll-like receptor TLR1:TLR2 signaling pathway	3	1	0.02	0.0211
GO:0002329	pre-B cell differentiation	3	1	0.02	0.0211
GO:1902174	positive regulation of keratinocyte apoptotic process	3	1	0.02	0.0211
GO:0071727	cellular response to triacyl bacterial lipopeptide	3	1	0.02	0.0211
GO:0048105	establishment of body hair planar orientation	3	1	0.02	0.0211
GO:1902260	negative regulation of delayed rectifier potassium channel activity	3	1	0.02	0.0211
GO:0021828	gonadotrophin-releasing hormone neuronal migration to the hypothalamus	3	1	0.02	0.0211
GO:0097374	sensory neuron axon guidance	3	1	0.02	0.0211
GO:0032811	negative regulation of epinephrine secretion	3	1	0.02	0.0211
GO:1904693	midbrain morphogenesis	3	1	0.02	0.0211
GO:0097187	dentinogenesis	3	1	0.02	0.0211
GO:0035880	embryonic nail plate morphogenesis	3	1	0.02	0.0211
GO:0035879	plasma membrane lactate transport	3	1	0.02	0.0211
GO:0060763	mammary duct terminal end bud growth	3	1	0.02	0.0211
GO:0071461	cellular response to redox state	3	1	0.02	0.0211
GO:0043303	mast cell degranulation	33	2	0.23	0.0227
GO:0030449	regulation of complement activation	34	2	0.24	0.02401
GO:0031103	axon regeneration	36	2	0.26	0.02672
GO:0048260	positive regulation of receptor-mediated endocytosis	36	2	0.26	0.02672
GO:0097756	negative regulation of blood vessel diameter	68	2	0.48	0.02785
GO:0032455	nerve growth factor processing	4	1	0.03	0.02804
GO:0035634	response to stilbenoid	4	1	0.03	0.02804
GO:0042989	sequestering of actin monomers	4	1	0.03	0.02804
GO:0036486	ventral trunk neural crest cell migration	4	1	0.03	0.02804
GO:0032286	central nervous system myelin maintenance	4	1	0.03	0.02804
GO:0072734	cellular response to staurosporine	4	1	0.03	0.02804
GO:0006663	platelet activating factor biosynthetic process	4	1	0.03	0.02804
GO:0090286	cytoskeletal anchoring at nuclear membrane	4	1	0.03	0.02804
GO:0060372	regulation of atrial cardiac muscle cell membrane repolarization	4	1	0.03	0.02804
GO:0060453	regulation of gastric acid secretion	4	1	0.03	0.02804
GO:0097490	sympathetic neuron projection extension	4	1	0.03	0.02804
GO:0097491	sympathetic neuron projection guidance	4	1	0.03	0.02804
GO:0098967	exocytic insertion of neurotransmitter receptor to postsynaptic membrane	4	1	0.03	0.02804
GO:0098914	membrane repolarization during atrial cardiac muscle cell action potential	4	1	0.03	0.02804
GO:0061302	smooth muscle cell-matrix adhesion	4	1	0.03	0.02804
GO:1903689	regulation of wound healing, spreading of epidermal cells	4	1	0.03	0.02804
GO:0007498	mesoderm development	93	3	0.66	0.02816
GO:0090303	positive regulation of wound healing	39	2	0.28	0.031
GO:1901215	negative regulation of neuron death	159	4	1.13	0.03309
GO:0033604	negative regulation of catecholamine secretion	11	2	0.08	0.03451
GO:0000480	endonucleolytic cleavage in 5'-ETS of tricistronic rRNA transcript (SSU-rRNA, 5.8S rRNA, LSU-rRNA)	5	1	0.04	0.03492
GO:0034137	positive regulation of toll-like receptor 2 signaling pathway	5	1	0.04	0.03492
GO:0000447	endonucleolytic cleavage in ITS1 to separate SSU-rRNA from 5.8S rRNA and LSU-rRNA from tricistronic rRNA transcript (SSU-rRNA, 5.8S rRNA, LSU-rRNA)	5	1	0.04	0.03492
GO:0002322	B cell proliferation involved in immune response	5	1	0.04	0.03492
GO:1901164	negative regulation of trophoblast cell migration	5	1	0.04	0.03492
GO:1901166	neural crest cell migration involved in autonomic nervous system development	5	1	0.04	0.03492
GO:1902285	semaphorin-plexin signaling pathway involved in neuron projection guidance	5	1	0.04	0.03492
GO:0070327	thyroid hormone transport	5	1	0.04	0.03492
GO:0015793	glycerol transport	5	1	0.04	0.03492
GO:0061551	trigeminal ganglion development	5	1	0.04	0.03492
GO:0015884	folic acid transport	5	1	0.04	0.03492
GO:0090527	actin filament reorganization	5	1	0.04	0.03492
GO:2000535	regulation of entry of bacterium into host cell	5	1	0.04	0.03492
GO:0090650	cellular response to oxygen-glucose deprivation	5	1	0.04	0.03492
GO:0051415	microtubule nucleation by interphase microtubule organizing center	5	1	0.04	0.03492
GO:0007368	determination of left/right symmetry	88	3	0.62	0.03499
GO:0070268	cornification	43	2	0.3	0.0371
GO:0007155	cell adhesion	938	13	6.64	0.03713
GO:0001696	gastric acid secretion	10	2	0.07	0.04127
GO:0060836	lymphatic endothelial cell differentiation	6	1	0.04	0.04176
GO:1901387	positive regulation of voltage-gated calcium channel activity	6	1	0.04	0.04176
GO:0039536	negative regulation of RIG-I signaling pathway	6	1	0.04	0.04176
GO:0033278	cell proliferation in midbrain	6	1	0.04	0.04176
GO:0032287	peripheral nervous system myelin maintenance	6	1	0.04	0.04176
GO:1903909	regulation of receptor clustering	6	1	0.04	0.04176
GO:0032762	mast cell cytokine production	6	1	0.04	0.04176
GO:0097623	potassium ion export across plasma membrane	6	1	0.04	0.04176
GO:0030643	cellular phosphate ion homeostasis	6	1	0.04	0.04176
GO:0003253	cardiac neural crest cell migration involved in outflow tract morphogenesis	6	1	0.04	0.04176
GO:0010700	negative regulation of norepinephrine secretion	6	1	0.04	0.04176
GO:0010890	positive regulation of sequestering of triglyceride	6	1	0.04	0.04176
GO:0043268	positive regulation of potassium ion transport	27	2	0.19	0.04804
GO:0060088	auditory receptor cell stereocilium organization	7	1	0.05	0.04856
GO:0006857	oligopeptide transport	7	1	0.05	0.04856
GO:0032927	positive regulation of activin receptor signaling pathway	7	1	0.05	0.04856
GO:0014891	striated muscle atrophy	7	1	0.05	0.04856
GO:0035331	negative regulation of hippo signaling	7	1	0.05	0.04856
GO:0045410	positive regulation of interleukin-6 biosynthetic process	7	1	0.05	0.04856
GO:0016081	synaptic vesicle docking	7	1	0.05	0.04856
GO:0061626	pharyngeal arch artery morphogenesis	7	1	0.05	0.04856
GO:0021612	facial nerve structural organization	7	1	0.05	0.04856
GO:0031666	positive regulation of lipopolysaccharide-mediated signaling pathway	7	1	0.05	0.04856
GO:1990403	embryonic brain development	7	1	0.05	0.04856
GO:1900118	negative regulation of execution phase of apoptosis	7	1	0.05	0.04856
GO:1901642	nucleoside transmembrane transport	7	1	0.05	0.04856

## Sheet: plantivores
GO.ID	Term	Annotated	Significant	Expected	weight01Fisher p-value
GO:0045494	photoreceptor cell maintenance	25	2	0.04	0.0006
GO:0007628	adult walking behavior	26	2	0.04	0.00065
GO:0050766	positive regulation of phagocytosis	32	2	0.05	0.00098
GO:0086002	cardiac muscle cell action potential involved in contraction	36	2	0.05	0.00125
GO:1900134	negative regulation of renin secretion into blood stream	1	1	0	0.00147
GO:0007529	establishment of synaptic specificity at neuromuscular junction	1	1	0	0.00147
GO:0097185	cellular response to azide	1	1	0	0.00147
GO:0035874	cellular response to copper ion starvation	1	1	0	0.00147
GO:0050973	detection of mechanical stimulus involved in equilibrioception	1	1	0	0.00147
GO:0046427	positive regulation of JAK-STAT cascade	52	2	0.08	0.00259
GO:0001581	detection of chemical stimulus involved in sensory perception of sour taste	2	1	0	0.00294
GO:0086046	membrane depolarization during SA node cell action potential	2	1	0	0.00294
GO:0099553	trans-synaptic signaling by endocannabinoid, modulating synaptic transmission	2	1	0	0.00294
GO:0097500	receptor localization to non-motile cilium	4	1	0.01	0.00587
GO:0060155	platelet dense granule organization	4	1	0.01	0.00587
GO:0002248	connective tissue replacement involved in inflammatory response wound healing	4	1	0.01	0.00587
GO:0007156	homophilic cell adhesion via plasma membrane adhesion molecules	80	2	0.12	0.00602
GO:0070588	calcium ion transmembrane transport	209	3	0.31	0.00669
GO:0071504	cellular response to heparin	5	1	0.01	0.00734
GO:0003105	negative regulation of glomerular filtration	5	1	0.01	0.00734
GO:0060372	regulation of atrial cardiac muscle cell membrane repolarization	5	1	0.01	0.00734
GO:1903546	protein localization to photoreceptor outer segment	6	1	0.01	0.0088
GO:0060013	righting reflex	6	1	0.01	0.0088
GO:0008228	opsonization	7	1	0.01	0.01025
GO:0071420	cellular response to histamine	7	1	0.01	0.01025
GO:0019227	neuronal action potential propagation	7	1	0.01	0.01025
GO:0050908	detection of light stimulus involved in visual perception	7	1	0.01	0.01025
GO:0014807	regulation of somitogenesis	8	1	0.01	0.01171
GO:0035725	sodium ion transmembrane transport	115	2	0.17	0.01211
GO:0050982	detection of mechanical stimulus	31	3	0.05	0.01293
GO:0060088	auditory receptor cell stereocilium organization	9	1	0.01	0.01317
GO:0050966	detection of mechanical stimulus involved in sensory perception of pain	9	1	0.01	0.01317
GO:0050910	detection of mechanical stimulus involved in sensory perception of sound	9	1	0.01	0.01317
GO:0030168	platelet activation	124	2	0.18	0.01398
GO:0071468	cellular response to acidic pH	10	1	0.01	0.01462
GO:0071280	cellular response to copper ion	10	1	0.01	0.01462
GO:0070493	thrombin-activated receptor signaling pathway	11	1	0.02	0.01607
GO:2000484	positive regulation of interleukin-8 secretion	11	1	0.02	0.01607
GO:0006910	phagocytosis, recognition	12	1	0.02	0.01752
GO:0060397	JAK-STAT cascade involved in growth hormone signaling pathway	12	1	0.02	0.01752
GO:0050884	neuromuscular process controlling posture	12	1	0.02	0.01752
GO:0010390	histone monoubiquitination	15	1	0.02	0.02185
GO:0030220	platelet formation	15	1	0.02	0.02185
GO:0086010	membrane depolarization during action potential	31	2	0.05	0.02197
GO:2000778	positive regulation of interleukin-6 secretion	17	1	0.03	0.02473
GO:0032967	positive regulation of collagen biosynthetic process	20	1	0.03	0.02904
GO:0001964	startle response	20	1	0.03	0.02904
GO:0042462	eye photoreceptor cell development	20	1	0.03	0.02904
GO:0051928	positive regulation of calcium ion transport	70	2	0.1	0.03017
GO:0007205	protein kinase C-activating G protein-coupled receptor signaling pathway	21	1	0.03	0.03047
GO:0051482	positive regulation of cytosolic calcium ion concentration involved in phospholipase C-activating G protein-coupled signaling pathway	22	1	0.03	0.0319
GO:0070207	protein homotrimerization	22	1	0.03	0.0319
GO:0086091	regulation of heart rate by cardiac conduction	22	1	0.03	0.0319
GO:0051930	regulation of sensory perception of pain	23	1	0.03	0.03332
GO:0048873	homeostasis of number of cells within a tissue	23	1	0.03	0.03332
GO:0051281	positive regulation of release of sequestered calcium ion into cytosol	23	1	0.03	0.03332
GO:0035025	positive regulation of Rho protein signal transduction	23	1	0.03	0.03332
GO:0023014	signal transduction by protein phosphorylation	708	2	1.04	0.03334
GO:0030194	positive regulation of blood coagulation	24	1	0.04	0.03475
GO:0019228	neuronal action potential	24	1	0.04	0.03475
GO:0045987	positive regulation of smooth muscle contraction	30	1	0.04	0.04326
GO:0045907	positive regulation of vasoconstriction	30	1	0.04	0.04326
GO:0032651	regulation of interleukin-1 beta production	31	1	0.05	0.04467
GO:0007595	lactation	34	1	0.05	0.04889

## Sheet: Glossophaginae
GO.ID	Term	Annotated	Significant	Expected	weight01Fisher p-value
GO:1904469	positive regulation of tumor necrosis factor secretion	5	3	0.05	1e-05
GO:0034344	regulation of type III interferon production	3	2	0.03	0.00031
GO:0050917	sensory perception of umami taste	3	2	0.03	0.00031
GO:2000778	positive regulation of interleukin-6 secretion	17	3	0.17	0.00065
GO:0009597	detection of virus	5	2	0.05	0.00103
GO:0035549	positive regulation of interferon-beta secretion	5	2	0.05	0.00103
GO:0071225	cellular response to muramyl dipeptide	5	2	0.05	0.00103
GO:0002606	positive regulation of dendritic cell antigen processing and presentation	6	2	0.06	0.00153
GO:1902741	positive regulation of interferon-alpha secretion	7	2	0.07	0.00213
GO:0016045	detection of bacterium	9	2	0.09	0.0036
GO:1901224	positive regulation of NIK/NF-kappaB signaling	33	3	0.34	0.00462
GO:0035269	protein O-linked mannosylation	12	2	0.12	0.00647
GO:0071360	cellular response to exogenous dsRNA	12	2	0.12	0.00647
GO:0071173	spindle assembly checkpoint	23	2	0.24	0.01021
GO:0071656	negative regulation of granulocyte colony-stimulating factor production	1	1	0.01	0.01028
GO:0002732	positive regulation of dendritic cell cytokine production	1	1	0.01	0.01028
GO:1900220	semaphorin-plexin signaling pathway involved in bone trabecula morphogenesis	1	1	0.01	0.01028
GO:0070715	sodium-dependent organic cation transport	1	1	0.01	0.01028
GO:0038113	interleukin-9-mediated signaling pathway	1	1	0.01	0.01028
GO:0002859	negative regulation of natural killer cell mediated cytotoxicity directed against tumor cell target	1	1	0.01	0.01028
GO:0046587	positive regulation of calcium-dependent cell-cell adhesion	1	1	0.01	0.01028
GO:0046521	sphingoid catabolic process	1	1	0.01	0.01028
GO:0032498	detection of muramyl dipeptide	1	1	0.01	0.01028
GO:0060731	positive regulation of intestinal epithelial structure maintenance	1	1	0.01	0.01028
GO:0002519	natural killer cell tolerance induction	1	1	0.01	0.01028
GO:1990539	fructose import across plasma membrane	1	1	0.01	0.01028
GO:0007522	visceral muscle development	1	1	0.01	0.01028
GO:0052106	quorum sensing involved in interaction with host	1	1	0.01	0.01028
GO:0085032	modulation by symbiont of host I-kappaB kinase/NF-kappaB cascade	1	1	0.01	0.01028
GO:0032712	negative regulation of interleukin-3 production	1	1	0.01	0.01028
GO:0001582	detection of chemical stimulus involved in sensory perception of sweet taste	1	1	0.01	0.01028
GO:0001697	histamine-induced gastric acid secretion	1	1	0.01	0.01028
GO:0001698	gastrin-induced gastric acid secretion	1	1	0.01	0.01028
GO:0051160	L-xylitol catabolic process	1	1	0.01	0.01028
GO:0033382	maintenance of granzyme B location in T cell secretory granule	1	1	0.01	0.01028
GO:0046167	glycerol-3-phosphate biosynthetic process	1	1	0.01	0.01028
GO:0033373	maintenance of protease location in mast cell secretory granule	1	1	0.01	0.01028
GO:0060381	positive regulation of single-stranded telomeric DNA binding	1	1	0.01	0.01028
GO:0018009	N-terminal peptidyl-L-cysteine N-palmitoylation	1	1	0.01	0.01028
GO:0006062	sorbitol catabolic process	1	1	0.01	0.01028
GO:2000363	positive regulation of prostaglandin-E synthase activity	1	1	0.01	0.01028
GO:0031047	gene silencing by RNA	97	3	1	0.01142
GO:0034501	protein localization to kinetochore	16	2	0.16	0.01145
GO:0032753	positive regulation of interleukin-4 production	18	2	0.19	0.0144
GO:0006977	DNA damage response, signal transduction by p53 class mediator resulting in cell cycle arrest	52	3	0.53	0.01624
GO:0032732	positive regulation of interleukin-1 production	20	3	0.21	0.02015
GO:0007091	metaphase/anaphase transition of mitotic cell cycle	38	2	0.39	0.02035
GO:0010980	positive regulation of vitamin D 24-hydroxylase activity	2	1	0.02	0.02046
GO:0038172	interleukin-33-mediated signaling pathway	2	1	0.02	0.02046
GO:0035419	activation of MAPK activity involved in innate immune response	2	1	0.02	0.02046
GO:0003365	establishment of cell polarity involved in ameboidal cell migration	2	1	0.02	0.02046
GO:1904378	maintenance of unfolded protein involved in ERAD pathway	2	1	0.02	0.02046
GO:0002652	regulation of tolerance induction dependent upon immune response	2	1	0.02	0.02046
GO:1990009	retinal cell apoptotic process	2	1	0.02	0.02046
GO:1904100	positive regulation of protein O-linked glycosylation	2	1	0.02	0.02046
GO:0046370	fructose biosynthetic process	2	1	0.02	0.02046
GO:2000521	negative regulation of immunological synapse formation	2	1	0.02	0.02046
GO:0010693	negative regulation of alkaline phosphatase activity	2	1	0.02	0.02046
GO:2001189	negative regulation of T cell activation via T cell receptor contact with antigen bound to MHC molecule on antigen presenting cell	2	1	0.02	0.02046
GO:0002215	defense response to nematode	2	1	0.02	0.02046
GO:0030307	positive regulation of cell growth	117	5	1.2	0.02525
GO:0071353	cellular response to interleukin-4	25	2	0.26	0.02695
GO:0051092	positive regulation of NF-kappaB transcription factor activity	111	4	1.14	0.02743
GO:0032651	regulation of interleukin-1 beta production	31	4	0.32	0.02984
GO:0050916	sensory perception of sweet taste	4	2	0.04	0.03028
GO:0015697	quaternary ammonium group transport	8	2	0.08	0.03029
GO:0061511	centriole elongation	3	1	0.03	0.03053
GO:0038183	bile acid signaling pathway	3	1	0.03	0.03053
GO:2000110	negative regulation of macrophage apoptotic process	3	1	0.03	0.03053
GO:1903598	positive regulation of gap junction assembly	3	1	0.03	0.03053
GO:0044313	protein K6-linked deubiquitination	3	1	0.03	0.03053
GO:0019563	glycerol catabolic process	3	1	0.03	0.03053
GO:0030886	negative regulation of myeloid dendritic cell activation	3	1	0.03	0.03053
GO:0060585	positive regulation of prostaglandin-endoperoxide synthase activity	3	1	0.03	0.03053
GO:0097026	dendritic cell dendrite assembly	3	1	0.03	0.03053
GO:0060058	positive regulation of apoptotic process involved in mammary gland involution	3	1	0.03	0.03053
GO:0032202	telomere assembly	3	1	0.03	0.03053
GO:0035523	protein K29-linked deubiquitination	3	1	0.03	0.03053
GO:1902523	positive regulation of protein K63-linked ubiquitination	3	1	0.03	0.03053
GO:2000048	negative regulation of cell-cell adhesion mediated by cadherin	3	1	0.03	0.03053
GO:0015827	tryptophan transport	3	1	0.03	0.03053
GO:0010609	mRNA localization resulting in posttranscriptional regulation of gene expression	3	1	0.03	0.03053
GO:1902603	carnitine transmembrane transport	3	1	0.03	0.03053
GO:1900425	negative regulation of defense response to bacterium	3	1	0.03	0.03053
GO:0003051	angiotensin-mediated drinking behavior	3	1	0.03	0.03053
GO:0045345	positive regulation of MHC class I biosynthetic process	3	1	0.03	0.03053
GO:0001501	skeletal system development	403	7	4.14	0.03234
GO:0030049	muscle filament sliding	30	2	0.31	0.0378
GO:0071502	cellular response to temperature stimulus	4	1	0.04	0.0405
GO:0008626	granzyme-mediated apoptotic signaling pathway	4	1	0.04	0.0405
GO:0046645	positive regulation of gamma-delta T cell activation	4	1	0.04	0.0405
GO:0050713	negative regulation of interleukin-1 beta secretion	4	1	0.04	0.0405
GO:0071332	cellular response to fructose stimulus	4	1	0.04	0.0405
GO:0006116	NADH oxidation	4	1	0.04	0.0405
GO:0016554	cytidine to uridine editing	4	1	0.04	0.0405
GO:0030578	PML body organization	4	1	0.04	0.0405
GO:0006287	base-excision repair, gap-filling	4	1	0.04	0.0405
GO:0019640	glucuronate catabolic process to xylulose 5-phosphate	4	1	0.04	0.0405
GO:0048007	antigen processing and presentation, exogenous lipid antigen via MHC class Ib	4	1	0.04	0.0405
GO:0032714	negative regulation of interleukin-5 production	4	1	0.04	0.0405
GO:0032687	negative regulation of interferon-alpha production	4	1	0.04	0.0405
GO:0007198	adenylate cyclase-inhibiting serotonin receptor signaling pathway	4	1	0.04	0.0405
GO:0060760	positive regulation of response to cytokine stimulus	32	2	0.33	0.04254
GO:0032757	positive regulation of interleukin-8 production	34	2	0.35	0.04748
GO:0032480	negative regulation of type I interferon production	39	3	0.4	0.04932
GO:1903900	regulation of viral life cycle	93	4	0.96	0.0495

## Sheet: frugivores
GO.ID	Term	Annotated	Significant	Expected	weight01Fisher p-value
GO:0030299	intestinal cholesterol absorption	9	2	0.05	0.00089
GO:0010585	glutamine secretion	1	1	0.01	0.00507
GO:1904120	positive regulation of otic vesicle morphogenesis	1	1	0.01	0.00507
GO:0001997	positive regulation of the force of heart contraction by epinephrine-norepinephrine	1	1	0.01	0.00507
GO:0001985	negative regulation of heart rate involved in baroreceptor response to increased systemic arterial blood pressure	1	1	0.01	0.00507
GO:1905445	positive regulation of clathrin coat assembly	1	1	0.01	0.00507
GO:1905167	positive regulation of lysosomal protein catabolic process	1	1	0.01	0.00507
GO:0050712	negative regulation of interleukin-1 alpha secretion	1	1	0.01	0.00507
GO:1903979	negative regulation of microglial cell activation	1	1	0.01	0.00507
GO:0006214	thymidine catabolic process	1	1	0.01	0.00507
GO:0061889	negative regulation of astrocyte activation	1	1	0.01	0.00507
GO:1903803	L-glutamine import across plasma membrane	1	1	0.01	0.00507
GO:0007202	activation of phospholipase C activity	22	2	0.11	0.00546
GO:0070613	regulation of protein processing	78	4	0.4	0.00562
GO:0045494	photoreceptor cell maintenance	25	2	0.13	0.00702
GO:0007616	long-term memory	28	2	0.14	0.00876
GO:0002223	stimulatory C-type lectin receptor signaling pathway	88	3	0.45	0.00999
GO:0010529	negative regulation of transposition	2	1	0.01	0.01011
GO:2000327	positive regulation of nuclear receptor transcription coactivator activity	2	1	0.01	0.01011
GO:0019483	beta-alanine biosynthetic process	2	1	0.01	0.01011
GO:2000588	positive regulation of platelet-derived growth factor receptor-beta signaling pathway	2	1	0.01	0.01011
GO:0060988	lipid tube assembly	2	1	0.01	0.01011
GO:0006649	phospholipid transfer to membrane	2	1	0.01	0.01011
GO:0036345	platelet maturation	2	1	0.01	0.01011
GO:0086046	membrane depolarization during SA node cell action potential	2	1	0.01	0.01011
GO:0006212	uracil catabolic process	2	1	0.01	0.01011
GO:0097338	response to clozapine	2	1	0.01	0.01011
GO:0010899	regulation of phosphatidylcholine catabolic process	2	1	0.01	0.01011
GO:0010824	regulation of centrosome duplication	32	2	0.16	0.01135
GO:0018171	peptidyl-cysteine oxidation	3	1	0.02	0.01512
GO:0097195	pilomotor reflex	3	1	0.02	0.01512
GO:0070966	nuclear-transcribed mRNA catabolic process, no-go decay	3	1	0.02	0.01512
GO:1905907	negative regulation of amyloid fibril formation	3	1	0.02	0.01512
GO:0060005	vestibular reflex	3	1	0.02	0.01512
GO:0001996	positive regulation of heart rate by epinephrine-norepinephrine	3	1	0.02	0.01512
GO:0060743	epithelial cell maturation involved in prostate gland development	3	1	0.02	0.01512
GO:2000660	negative regulation of interleukin-1-mediated signaling pathway	3	1	0.02	0.01512
GO:1900223	positive regulation of amyloid-beta clearance	3	1	0.02	0.01512
GO:0061771	response to caloric restriction	3	1	0.02	0.01512
GO:0006210	thymine catabolic process	3	1	0.02	0.01512
GO:0090310	negative regulation of methylation-dependent chromatin silencing	3	1	0.02	0.01512
GO:0071398	cellular response to fatty acid	41	2	0.21	0.01822
GO:0071286	cellular response to magnesium ion	4	1	0.02	0.02011
GO:0090118	receptor-mediated endocytosis involved in cholesterol transport	4	1	0.02	0.02011
GO:0001994	norepinephrine-epinephrine vasoconstriction involved in regulation of systemic arterial blood pressure	4	1	0.02	0.02011
GO:0034382	chylomicron remnant clearance	4	1	0.02	0.02011
GO:0010606	positive regulation of cytoplasmic mRNA processing body assembly	4	1	0.02	0.02011
GO:0070427	nucleotide-binding oligomerization domain containing 1 signaling pathway	4	1	0.02	0.02011
GO:0006145	purine nucleobase catabolic process	4	1	0.02	0.02011
GO:0010986	positive regulation of lipoprotein particle clearance	4	1	0.02	0.02011
GO:0097500	receptor localization to non-motile cilium	4	1	0.02	0.02011
GO:0018401	peptidyl-proline hydroxylation to 4-hydroxy-L-proline	4	1	0.02	0.02011
GO:0045743	positive regulation of fibroblast growth factor receptor signaling pathway	5	1	0.03	0.02508
GO:0034316	negative regulation of Arp2/3 complex-mediated actin nucleation	5	1	0.03	0.02508
GO:0001826	inner cell mass cell differentiation	5	1	0.03	0.02508
GO:0060372	regulation of atrial cardiac muscle cell membrane repolarization	5	1	0.03	0.02508
GO:0060527	prostate epithelial cord arborization involved in prostate glandular acinus morphogenesis	5	1	0.03	0.02508
GO:0071500	cellular response to nitrosative stress	5	1	0.03	0.02508
GO:0036089	cleavage furrow formation	6	1	0.03	0.03002
GO:0060073	micturition	6	1	0.03	0.03002
GO:1903546	protein localization to photoreceptor outer segment	6	1	0.03	0.03002
GO:0034378	chylomicron assembly	6	1	0.03	0.03002
GO:0007253	cytoplasmic sequestering of NF-kappaB	6	1	0.03	0.03002
GO:0070417	cellular response to cold	6	1	0.03	0.03002
GO:1901621	negative regulation of smoothened signaling pathway involved in dorsal/ventral neural tube patterning	6	1	0.03	0.03002
GO:0043647	inositol phosphate metabolic process	55	2	0.28	0.03155
GO:0001523	retinoid metabolic process	56	2	0.28	0.03261
GO:1902882	regulation of response to oxidative stress	69	2	0.35	0.03453
GO:1901858	regulation of mitochondrial DNA metabolic process	7	1	0.04	0.03493
GO:0034379	very-low-density lipoprotein particle assembly	7	1	0.04	0.03493
GO:0090037	positive regulation of protein kinase C signaling	7	1	0.04	0.03493
GO:1900016	negative regulation of cytokine production involved in inflammatory response	7	1	0.04	0.03493
GO:0050908	detection of light stimulus involved in visual perception	7	1	0.04	0.03493
GO:0060453	regulation of gastric acid secretion	7	1	0.04	0.03493
GO:0042159	lipoprotein catabolic process	7	1	0.04	0.03493
GO:0045454	cell redox homeostasis	59	2	0.3	0.03589
GO:0007188	adenylate cyclase-modulating G protein-coupled receptor signaling pathway	103	3	0.52	0.03721
GO:0006853	carnitine shuttle	8	1	0.04	0.03982
GO:0015825	L-serine transport	8	1	0.04	0.03982
GO:0071287	cellular response to manganese ion	8	1	0.04	0.03982
GO:0046598	positive regulation of viral entry into host cell	8	1	0.04	0.03982
GO:0032000	positive regulation of fatty acid beta-oxidation	8	1	0.04	0.03982
GO:0070508	cholesterol import	8	1	0.04	0.03982
GO:0070431	nucleotide-binding oligomerization domain containing 2 signaling pathway	8	1	0.04	0.03982
GO:0003084	positive regulation of systemic arterial blood pressure	8	1	0.04	0.03982
GO:0061365	positive regulation of triglyceride lipase activity	8	1	0.04	0.03982
GO:0046718	viral entry into host cell	88	4	0.45	0.04376
GO:0018095	protein polyglutamylation	9	1	0.05	0.04469
GO:0007512	adult heart development	9	1	0.05	0.04469
GO:0045760	positive regulation of action potential	9	1	0.05	0.04469
GO:0034380	high-density lipoprotein particle assembly	9	1	0.05	0.04469
GO:0034587	piRNA metabolic process	9	1	0.05	0.04469
GO:0050910	detection of mechanical stimulus involved in sensory perception of sound	9	1	0.05	0.04469
GO:0010745	negative regulation of macrophage derived foam cell differentiation	9	1	0.05	0.04469
GO:0016042	lipid catabolic process	241	4	1.22	0.04841
GO:0046597	negative regulation of viral entry into host cell	10	1	0.05	0.04953
GO:1902187	negative regulation of viral release from host cell	10	1	0.05	0.04953
GO:0071880	adenylate cyclase-activating adrenergic receptor signaling pathway	10	1	0.05	0.04953
GO:0060452	positive regulation of cardiac muscle contraction	10	1	0.05	0.04953
GO:0010867	positive regulation of triglyceride biosynthetic process	10	1	0.05	0.04953
